# Supplementary material for: Extended N-Terminal Acetyltransferase Naa50 in Filamentous Fungi Adds to Naa50 Diversity
Source: Int J Mol Sci. 2022 Sep 16;23(18):10805. doi: 10.3390/ijms231810805 (PMC9500918; doi:10.3390/ijms231810805)
Supplement: Supplementary file 1 [file ijms-23-10805-s001.zip]

Archive with 3 entries (2 files):
- ijms-1877136-supplementary/
- ijms-1877136-supplementary/Supplementary data S1.xlsx
- ijms-1877136-supplementary/Supplementary_materials.pdf
