# Supplementary material for: Extended N-Terminal Acetyltransferase Naa50 in Filamentous Fungi Adds to Naa50 Diversity
Source: Int J Mol Sci. 2022 Sep 16;23(18):10805. doi: 10.3390/ijms231810805 (PMC9500918; doi:10.3390/ijms231810805)
Supplement: Supplementary file 1 [file ijms-23-10805-s001.zip › ijms-1877136-supplementary/Supplementary data S1.xlsx]

## Sheet: Limma_results_V2
gene_name	protein_id	description	qupm (unique peptides)	top3	comparison	log2FC	AveExpr	t	pvalue	fdr	hit_annotation
CTHT_0063490	G0SEE8	Putative uncharacterized protein OS=Chaetomium thermophilum (strain DSM 1495 / CBS 144.50 / IMI 039719) GN=CTHT_0063490 PE=4 SV=1	12	9.04765	Naa15 - WT	5.04097	25.3323	41.3915	3.28178e-10	2.45477e-07	hit
CTHT_0031530	G0S4M4	N-terminal acetyltransferase-like protein OS=Chaetomium thermophilum (strain DSM 1495 / CBS 144.50 / IMI 039719) GN=CTHT_0031530 PE=4 SV=1	40	9.50493	Naa15 - WT	4.94863	27.7946	34.7851	1.21917e-09	4.55968e-07	hit
CTHT_0023650	G0S507	60S ribosomal protein L25-like protein OS=Chaetomium thermophilum (strain DSM 1495 / CBS 144.50 / IMI 039719) GN=CTHT_0023650 PE=3 SV=1	4	7.38205	Naa15 - WT	2.6726	24.4746	26.4453	9.59575e-09	1.57306e-06	hit
CTHT_0063830	G0SEI1	60S ribosomal protein L10-like protein OS=Chaetomium thermophilum (strain DSM 1495 / CBS 144.50 / IMI 039719) GN=CTHT_0063830 PE=4 SV=1	8	8.13766	Naa15 - WT	2.63434	25.3718	26.0176	1.08456e-08	1.57306e-06	hit
CTHT_0005360	G0RY45	40S ribosomal protein S8 OS=Chaetomium thermophilum (strain DSM 1495 / CBS 144.50 / IMI 039719) GN=CTHT_0005360 PE=3 SV=1	8	8.51143	Naa15 - WT	2.31691	26.3586	25.0622	1.43615e-08	1.57306e-06	hit
CTHT_0025970	G0S697	Putative uncharacterized protein OS=Chaetomium thermophilum (strain DSM 1495 / CBS 144.50 / IMI 039719) GN=CTHT_0025970 PE=4 SV=1	6	7.14463	Naa15 - WT	3.18056	23.6373	24.7834	1.56184e-08	1.57306e-06	hit
CTHT_0046600	G0S9P2	Putative uncharacterized protein OS=Chaetomium thermophilum (strain DSM 1495 / CBS 144.50 / IMI 039719) GN=CTHT_0046600 PE=4 SV=1	11	7.04977	Naa15 - WT	3.42545	24.8206	24.3764	1.76834e-08	1.57306e-06	hit
CTHT_0070090	G0SHI0	40S ribosomal protein S22-like protein OS=Chaetomium thermophilum (strain DSM 1495 / CBS 144.50 / IMI 039719) GN=CTHT_0070090 PE=3 SV=1	6	7.68896	Naa15 - WT	1.98874	24.1161	24.108	1.92135e-08	1.57306e-06	hit
CTHT_0063640	G0SEG2	60S ribosomal protein l5-like protein OS=Chaetomium thermophilum (strain DSM 1495 / CBS 144.50 / IMI 039719) GN=CTHT_0063640 PE=3 SV=1	7	8.3219	Naa15 - WT	1.82048	25.5524	23.5058	2.32235e-08	1.57306e-06	hit
CTHT_0063590	G0SEF8	Ubiquitin carboxyl-terminal hydrolase OS=Chaetomium thermophilum (strain DSM 1495 / CBS 144.50 / IMI 039719) GN=CTHT_0063590 PE=3 SV=1	13	7.25053	Naa15 - WT	3.76675	24.5687	23.4621	2.35499e-08	1.57306e-06	hit
CTHT_0058830	G0SCY6	Putative uncharacterized protein OS=Chaetomium thermophilum (strain DSM 1495 / CBS 144.50 / IMI 039719) GN=CTHT_0058830 PE=4 SV=1	5	7.92325	Naa15 - WT	4.54311	23.9276	23.0165	2.7186e-08	1.57306e-06	hit
CTHT_0005070	G0RY17	40S ribosomal protein s23-like protein OS=Chaetomium thermophilum (strain DSM 1495 / CBS 144.50 / IMI 039719) GN=CTHT_0005070 PE=3 SV=1	5	8.15254	Naa15 - WT	1.997	25.61	23.0091	2.72522e-08	1.57306e-06	hit
CTHT_0002720	G0RZE9	60S ribosomal protein L27 OS=Chaetomium thermophilum (strain DSM 1495 / CBS 144.50 / IMI 039719) GN=CTHT_0002720 PE=3 SV=1	7	7.87553	Naa15 - WT	2.4445	25.2064	22.9993	2.73393e-08	1.57306e-06	hit
CTHT_0016910	G0S2E1	Putative uncharacterized protein OS=Chaetomium thermophilum (strain DSM 1495 / CBS 144.50 / IMI 039719) GN=CTHT_0016910 PE=4 SV=1	3	6.26734	Naa15 - WT	2.02786	23.0897	21.3825	4.7159e-08	2.33736e-06	hit
CTHT_0067510	G0SGT6	60S ribosomal protein L28-like protein OS=Chaetomium thermophilum (strain DSM 1495 / CBS 144.50 / IMI 039719) GN=CTHT_0067510 PE=3 SV=1	4	8.37178	Naa15 - WT	2.5614	24.2811	20.9567	5.48046e-08	2.33736e-06	hit
CTHT_0013430	G0S1F7	Putative uncharacterized protein OS=Chaetomium thermophilum (strain DSM 1495 / CBS 144.50 / IMI 039719) GN=CTHT_0013430 PE=4 SV=1	15	7.49862	Naa15 - WT	1.85495	25.7289	20.7782	5.84191e-08	2.33736e-06	hit
CTHT_0061540	G0SFC3	60S ribosomal protein L4-like protein OS=Chaetomium thermophilum (strain DSM 1495 / CBS 144.50 / IMI 039719) GN=CTHT_0061540 PE=4 SV=1	10	7.96619	Naa15 - WT	1.65337	25.944	20.7346	5.93432e-08	2.33736e-06	hit
CTHT_0009740	G0S0E5	60S ribosomal protein l9-like protein OS=Chaetomium thermophilum (strain DSM 1495 / CBS 144.50 / IMI 039719) GN=CTHT_0009740 PE=4 SV=1	4	7.82923	Naa15 - WT	2.3376	24.7359	20.6507	6.1166e-08	2.33736e-06	hit
CTHT_0045230	G0S9B5	60S ribosomal protein L18 OS=Chaetomium thermophilum (strain DSM 1495 / CBS 144.50 / IMI 039719) GN=CTHT_0045230 PE=3 SV=1	8	8.39746	Naa15 - WT	2.3297	25.6508	20.5869	6.2596e-08	2.33736e-06	hit
CTHT_0014480	G0S1Q9	Putative uncharacterized protein OS=Chaetomium thermophilum (strain DSM 1495 / CBS 144.50 / IMI 039719) GN=CTHT_0014480 PE=4 SV=1	4	7.12944	Naa15 - WT	3.18694	24.0125	20.49	6.48388e-08	2.33736e-06	hit
CTHT_0011760	G0S0Z3	60S ribosomal protein l21-like protein OS=Chaetomium thermophilum (strain DSM 1495 / CBS 144.50 / IMI 039719) GN=CTHT_0011760 PE=4 SV=1	7	8.18032	Naa15 - WT	2.22389	25.6476	20.4571	6.56209e-08	2.33736e-06	hit
CTHT_0074200	G0SI21	40S ribosomal protein S21-like protein OS=Chaetomium thermophilum (strain DSM 1495 / CBS 144.50 / IMI 039719) GN=CTHT_0074200 PE=4 SV=1	2	7.75625	Naa15 - WT	1.62657	23.8816	19.1371	1.07886e-07	3.60622e-06	hit
CTHT_0067070	G0SGP3	Ribosomal protein P0-like protein OS=Chaetomium thermophilum (strain DSM 1495 / CBS 144.50 / IMI 039719) GN=CTHT_0067070 PE=3 SV=1	2	8.37764	Naa15 - WT	2.10912	24.0981	19.0667	1.10886e-07	3.60622e-06	hit
CTHT_0014390	G0S1Q0	Putative uncharacterized protein OS=Chaetomium thermophilum (strain DSM 1495 / CBS 144.50 / IMI 039719) GN=CTHT_0014390 PE=4 SV=1	2	6.80667	Naa15 - WT	2.29529	22.385	18.8184	1.22249e-07	3.68312e-06	hit
CTHT_0007360	G0RYN9	60S ribosomal protein L26-like protein OS=Chaetomium thermophilum (strain DSM 1495 / CBS 144.50 / IMI 039719) GN=CTHT_0007360 PE=3 SV=1	8	8.32547	Naa15 - WT	1.6576	26.4233	18.708	1.27718e-07	3.68312e-06	hit
CTHT_0071220	G0SFL0	60S ribosomal protein l7-like protein OS=Chaetomium thermophilum (strain DSM 1495 / CBS 144.50 / IMI 039719) GN=CTHT_0071220 PE=4 SV=1	7	8.1004	Naa15 - WT	1.92031	25.607	18.702	1.28023e-07	3.68312e-06	hit
CTHT_0074400	G0SI40	Putative uncharacterized protein OS=Chaetomium thermophilum (strain DSM 1495 / CBS 144.50 / IMI 039719) GN=CTHT_0074400 PE=4 SV=1	11	7.69116	Naa15 - WT	5.62197	24.6207	18.5891	1.33924e-07	3.71019e-06	hit
CTHT_0023090	G0S4P8	60S ribosomal protein L2-like protein OS=Chaetomium thermophilum (strain DSM 1495 / CBS 144.50 / IMI 039719) GN=CTHT_0023090 PE=4 SV=1	9	8.35574	Naa15 - WT	2.41161	26.0405	18.4289	1.42823e-07	3.72149e-06	hit
CTHT_0002850	G0RZG2	Putative uncharacterized protein OS=Chaetomium thermophilum (strain DSM 1495 / CBS 144.50 / IMI 039719) GN=CTHT_0002850 PE=3 SV=1	5	7.38744	Naa15 - WT	-2.26893	25.4434	-18.4037	1.44282e-07	3.72149e-06	no hit
CTHT_0047080	G0S9T3	Ribosomal protein L19 OS=Chaetomium thermophilum (strain DSM 1495 / CBS 144.50 / IMI 039719) GN=CTHT_0047080 PE=3 SV=1	9	7.90543	Naa15 - WT	1.60715	25.4606	18.1622	1.59168e-07	3.82729e-06	hit
CTHT_0014630	G0S1S4	Ribosomal protein s27-like protein OS=Chaetomium thermophilum (strain DSM 1495 / CBS 144.50 / IMI 039719) GN=CTHT_0014630 PE=4 SV=1	2	7.43831	Naa15 - WT	1.87264	23.5025	18.1502	1.59951e-07	3.82729e-06	hit
CTHT_0005340	G0RY43	40S ribosomal protein S6 OS=Chaetomium thermophilum (strain DSM 1495 / CBS 144.50 / IMI 039719) GN=CTHT_0005340 PE=3 SV=1	6	8.35622	Naa15 - WT	2.61109	24.5448	18.0932	1.63734e-07	3.82729e-06	hit
CTHT_0063820	G0SEI0	60S ribosomal protein l30-like protein OS=Chaetomium thermophilum (strain DSM 1495 / CBS 144.50 / IMI 039719) GN=CTHT_0063820 PE=3 SV=1	3	7.21572	Naa15 - WT	1.97071	24.1974	17.8295	1.82601e-07	4.11975e-06	hit
CTHT_0044100	G0S906	Putative SCP160 protein OS=Chaetomium thermophilum (strain DSM 1495 / CBS 144.50 / IMI 039719) GN=CTHT_0044100 PE=4 SV=1	15	7.18705	Naa15 - WT	1.96817	26.0338	17.769	1.87261e-07	4.11975e-06	hit
CTHT_0018830	G0S2X4	40S ribosomal protein S26-like protein OS=Chaetomium thermophilum (strain DSM 1495 / CBS 144.50 / IMI 039719) GN=CTHT_0018830 PE=4 SV=1	4	7.91956	Naa15 - WT	1.98525	24.573	17.4698	2.12414e-07	4.50138e-06	hit
CTHT_0045000	G0S992	60S ribosomal protein L13 OS=Chaetomium thermophilum (strain DSM 1495 / CBS 144.50 / IMI 039719) GN=CTHT_0045000 PE=3 SV=1	9	8.00558	Naa15 - WT	1.58883	26.3785	17.4234	2.16644e-07	4.50138e-06	hit
CTHT_0003770	G0RZQ2	Glutamine synthetase OS=Chaetomium thermophilum (strain DSM 1495 / CBS 144.50 / IMI 039719) GN=CTHT_0003770 PE=3 SV=1	6	6.86479	Naa15 - WT	-2.0751	24.4474	-17.2912	2.29237e-07	4.58708e-06	no hit
CTHT_0060290	G0SF00	40S ribosomal protein S11-like protein OS=Chaetomium thermophilum (strain DSM 1495 / CBS 144.50 / IMI 039719) GN=CTHT_0060290 PE=3 SV=1	6	7.5646	Naa15 - WT	1.73757	24.9469	17.2529	2.33034e-07	4.58708e-06	hit
CTHT_0015350	G0S1Z0	40S ribosomal protein s5-like protein OS=Chaetomium thermophilum (strain DSM 1495 / CBS 144.50 / IMI 039719) GN=CTHT_0015350 PE=3 SV=1	9	8.20659	Naa15 - WT	1.42276	25.6646	16.8021	2.83551e-07	5.43836e-06	hit
CTHT_0020000	G0S379	40S ribosomal protein S20-like protein OS=Chaetomium thermophilum (strain DSM 1495 / CBS 144.50 / IMI 039719) GN=CTHT_0020000 PE=4 SV=1	6	7.87395	Naa15 - WT	1.54156	25.5964	16.7191	2.94141e-07	5.50043e-06	hit
CTHT_0062880	G0SE88	Mitochondrial import receptor subunit-like protein OS=Chaetomium thermophilum (strain DSM 1495 / CBS 144.50 / IMI 039719) GN=CTHT_0062880 PE=4 SV=1	10	7.26782	Naa15 - WT	1.98704	25.3968	16.5375	3.18895e-07	5.81789e-06	hit
CTHT_0047160	G0S9U0	Putative guanine nucleotide-binding protein OS=Chaetomium thermophilum (strain DSM 1495 / CBS 144.50 / IMI 039719) GN=CTHT_0047160 PE=4 SV=1	5	8.37677	Naa15 - WT	1.84261	24.4575	16.3945	3.40065e-07	6.05639e-06	hit
CTHT_0004880	G0RXZ8	Glyceraldehyde-3-phosphate dehydrogenase OS=Chaetomium thermophilum (strain DSM 1495 / CBS 144.50 / IMI 039719) GN=CTHT_0004880 PE=3 SV=1	7	8.65364	Naa15 - WT	-1.329	27.0226	-16.0136	4.04603e-07	7.03822e-06	no hit
CTHT_0066380	G0SGH8	60S ribosomal protein L12-like protein OS=Chaetomium thermophilum (strain DSM 1495 / CBS 144.50 / IMI 039719) GN=CTHT_0066380 PE=3 SV=1	2	8.22396	Naa15 - WT	1.20889	23.5433	15.9327	4.20035e-07	7.14059e-06	hit
CTHT_0014380	G0S1P9	60S ribosomal protein L24-like protein OS=Chaetomium thermophilum (strain DSM 1495 / CBS 144.50 / IMI 039719) GN=CTHT_0014380 PE=4 SV=1	6	8.01732	Naa15 - WT	1.71513	25.3934	15.6964	4.69006e-07	7.79591e-06	hit
CTHT_0021290	G0S8C8	Putative heat shock protein OS=Chaetomium thermophilum (strain DSM 1495 / CBS 144.50 / IMI 039719) GN=CTHT_0021290 PE=3 SV=1	2	6.05523	Naa15 - WT	1.66629	20.6984	15.4117	5.36815e-07	8.72909e-06	hit
CTHT_0006550	G0RYF9	Putative uncharacterized protein OS=Chaetomium thermophilum (strain DSM 1495 / CBS 144.50 / IMI 039719) GN=CTHT_0006550 PE=3 SV=1	5	7.90741	Naa15 - WT	2.04306	24.6552	15.3193	5.6115e-07	8.85026e-06	hit
CTHT_0023560	G0S4Z9	Ribosomal protein OS=Chaetomium thermophilum (strain DSM 1495 / CBS 144.50 / IMI 039719) GN=CTHT_0023560 PE=3 SV=1	6	7.94201	Naa15 - WT	1.60978	25.4172	15.2944	5.67931e-07	8.85026e-06	hit
CTHT_0002100	G0RZ88	Ribosomal protein L15 OS=Chaetomium thermophilum (strain DSM 1495 / CBS 144.50 / IMI 039719) GN=CTHT_0002100 PE=3 SV=1	6	8.32998	Naa15 - WT	2.13583	25.8651	15.1739	6.02005e-07	9.17815e-06	hit
CTHT_0032780	G0S5A1	Putative uncharacterized protein OS=Chaetomium thermophilum (strain DSM 1495 / CBS 144.50 / IMI 039719) GN=CTHT_0032780 PE=4 SV=1	6	7.40586	Naa15 - WT	1.83627	24.7639	15.1349	6.13513e-07	9.17815e-06	hit
CTHT_0026360	G0S6I7	40S ribosomal protein S3-like protein OS=Chaetomium thermophilum (strain DSM 1495 / CBS 144.50 / IMI 039719) GN=CTHT_0026360 PE=3 SV=1	12	8.25152	Naa15 - WT	1.86688	25.7271	14.3614	9.02328e-07	1.3198e-05	hit
CTHT_0009120	G0S084	40S ribosomal protein s15-like protein OS=Chaetomium thermophilum (strain DSM 1495 / CBS 144.50 / IMI 039719) GN=CTHT_0009120 PE=3 SV=1	4	7.13887	Naa15 - WT	2.33594	24.3241	14.3288	9.17509e-07	1.3198e-05	hit
CTHT_0068840	G0SH61	60S ribosomal protein L16-like protein OS=Chaetomium thermophilum (strain DSM 1495 / CBS 144.50 / IMI 039719) GN=CTHT_0068840 PE=3 SV=1	10	8.60891	Naa15 - WT	2.443	25.7801	14.2458	9.57462e-07	1.34718e-05	hit
CTHT_0004490	G0RXW1	60S ribosomal protein L3-like protein OS=Chaetomium thermophilum (strain DSM 1495 / CBS 144.50 / IMI 039719) GN=CTHT_0004490 PE=3 SV=1	18	8.63742	Naa15 - WT	2.01713	26.9018	14.2134	9.73593e-07	1.34718e-05	hit
CTHT_0003530	G0RZM9	40S ribosomal protein S13-like protein OS=Chaetomium thermophilum (strain DSM 1495 / CBS 144.50 / IMI 039719) GN=CTHT_0003530 PE=3 SV=1	3	7.15732	Naa15 - WT	2.12272	24.1278	14.18	9.90574e-07	1.34718e-05	hit
CTHT_0064880	G0SG34	Putative uncharacterized protein OS=Chaetomium thermophilum (strain DSM 1495 / CBS 144.50 / IMI 039719) GN=CTHT_0064880 PE=4 SV=1	7	6.40034	Naa15 - WT	1.13121	23.8933	14.1238	1.01985e-06	1.36223e-05	hit
CTHT_0070080	G0SHH9	40S ribosomal protein S12 OS=Chaetomium thermophilum (strain DSM 1495 / CBS 144.50 / IMI 039719) GN=CTHT_0070080 PE=3 SV=1	6	7.14634	Naa15 - WT	1.53127	24.4962	14.0212	1.07586e-06	1.39332e-05	hit
CTHT_0055350	G0SBZ6	60S ribosomal protein L44-like protein OS=Chaetomium thermophilum (strain DSM 1495 / CBS 144.50 / IMI 039719) GN=CTHT_0055350 PE=3 SV=1	2	6.9324	Naa15 - WT	1.46606	24.1438	13.9972	1.08946e-06	1.39332e-05	hit
CTHT_0024670	G0S5L4	Putative uncharacterized protein OS=Chaetomium thermophilum (strain DSM 1495 / CBS 144.50 / IMI 039719) GN=CTHT_0024670 PE=4 SV=1	7	7.15391	Naa15 - WT	-1.0513	25.7349	-13.9805	1.09901e-06	1.39332e-05	no hit
CTHT_0012920	G0S1A6	40S ribosomal protein S4-like protein OS=Chaetomium thermophilum (strain DSM 1495 / CBS 144.50 / IMI 039719) GN=CTHT_0012920 PE=4 SV=1	10	8.57051	Naa15 - WT	1.85416	26.3092	13.7276	1.25624e-06	1.56611e-05	hit
CTHT_0028780	G0S7T8	Putative uncharacterized protein OS=Chaetomium thermophilum (strain DSM 1495 / CBS 144.50 / IMI 039719) GN=CTHT_0028780 PE=3 SV=1	11	8.31336	Naa15 - WT	2.30056	25.6855	13.6146	1.33458e-06	1.63651e-05	hit
CTHT_0026460	G0S6J7	Putative ribosomal protein OS=Chaetomium thermophilum (strain DSM 1495 / CBS 144.50 / IMI 039719) GN=CTHT_0026460 PE=3 SV=1	10	8.14962	Naa15 - WT	1.64322	26.6846	13.4611	1.44995e-06	1.74929e-05	hit
CTHT_0017560	G0S2K6	Putative uncharacterized protein OS=Chaetomium thermophilum (strain DSM 1495 / CBS 144.50 / IMI 039719) GN=CTHT_0017560 PE=4 SV=1	4	7.22055	Naa15 - WT	-1.29131	24.9869	-13.4013	1.49792e-06	1.77848e-05	no hit
CTHT_0009640	G0S0D6	60S ribosomal protein L6 OS=Chaetomium thermophilum (strain DSM 1495 / CBS 144.50 / IMI 039719) GN=CTHT_0009640 PE=3 SV=1	8	7.40297	Naa15 - WT	1.0894	25.7199	13.2756	1.60468e-06	1.87547e-05	hit
CTHT_0065470	G0SG89	60S ribosomal protein L38-like protein OS=Chaetomium thermophilum (strain DSM 1495 / CBS 144.50 / IMI 039719) GN=CTHT_0065470 PE=3 SV=1	3	6.88014	Naa15 - WT	1.6394	23.9676	12.9512	1.92208e-06	2.21187e-05	hit
CTHT_0006080	G0RYB3	Mitochondrial heat shock protein 60-like protein OS=Chaetomium thermophilum (strain DSM 1495 / CBS 144.50 / IMI 039719) GN=CTHT_0006080 PE=3 SV=1	17	8.31842	Naa15 - WT	-0.948242	27.9726	-12.8315	2.0567e-06	2.33092e-05	no hit
CTHT_0026110	G0S6B0	60S ribosomal protein L43-like protein OS=Chaetomium thermophilum (strain DSM 1495 / CBS 144.50 / IMI 039719) GN=CTHT_0026110 PE=4 SV=1	6	7.55544	Naa15 - WT	1.986	25.1662	12.7353	2.17252e-06	2.42544e-05	hit
CTHT_0054540	G0SBR7	40S ribosomal protein S16-like protein OS=Chaetomium thermophilum (strain DSM 1495 / CBS 144.50 / IMI 039719) GN=CTHT_0054540 PE=3 SV=1	5	8.13524	Naa15 - WT	1.74193	25.3496	12.7082	2.20639e-06	2.42703e-05	hit
CTHT_0011850	G0S101	Ribosomal protein L37-like protein OS=Chaetomium thermophilum (strain DSM 1495 / CBS 144.50 / IMI 039719) GN=CTHT_0011850 PE=3 SV=1	4	7.11908	Naa15 - WT	2.22797	24.1023	12.6696	2.25583e-06	2.44545e-05	hit
CTHT_0059140	G0SD68	Putative 60S ribosomal protein OS=Chaetomium thermophilum (strain DSM 1495 / CBS 144.50 / IMI 039719) GN=CTHT_0059140 PE=4 SV=1	7	7.89894	Naa15 - WT	1.63677	25.9149	12.4097	2.62264e-06	2.80248e-05	hit
CTHT_0047910	G0SAV4	40S ribosomal protein S2-like protein OS=Chaetomium thermophilum (strain DSM 1495 / CBS 144.50 / IMI 039719) GN=CTHT_0047910 PE=3 SV=1	7	8.39528	Naa15 - WT	2.51041	25.7957	12.2559	2.87118e-06	3.02485e-05	hit
CTHT_0071430	G0SFN0	Ribosomal protein l34-like protein OS=Chaetomium thermophilum (strain DSM 1495 / CBS 144.50 / IMI 039719) GN=CTHT_0071430 PE=4 SV=1	5	7.63114	Naa15 - WT	1.16968	25.6133	12.0061	3.33351e-06	3.46314e-05	hit
CTHT_0042550	G0SAJ9	60S ribosomal protein L8-like protein OS=Chaetomium thermophilum (strain DSM 1495 / CBS 144.50 / IMI 039719) GN=CTHT_0042550 PE=4 SV=1	9	8.26028	Naa15 - WT	1.54576	26.3413	11.9076	3.53853e-06	3.62578e-05	hit
CTHT_0014490	G0S1R0	60S ribosomal protein L14-like protein OS=Chaetomium thermophilum (strain DSM 1495 / CBS 144.50 / IMI 039719) GN=CTHT_0014490 PE=4 SV=1	6	8.12299	Naa15 - WT	1.8766	25.4601	11.8046	3.76788e-06	3.77579e-05	hit
CTHT_0052850	G0SDS8	60S ribosomal protein L22-like protein OS=Chaetomium thermophilum (strain DSM 1495 / CBS 144.50 / IMI 039719) GN=CTHT_0052850 PE=4 SV=1	3	7.53743	Naa15 - WT	1.78271	24.9636	11.7969	3.78588e-06	3.77579e-05	hit
CTHT_0045060	G0S998	Putative uncharacterized protein OS=Chaetomium thermophilum (strain DSM 1495 / CBS 144.50 / IMI 039719) GN=CTHT_0045060 PE=4 SV=1	2	6.2855	Naa15 - WT	1.32927	22.7651	11.6014	4.27174e-06	4.20305e-05	hit
CTHT_0006480	G0RYF2	Putative uncharacterized protein OS=Chaetomium thermophilum (strain DSM 1495 / CBS 144.50 / IMI 039719) GN=CTHT_0006480 PE=4 SV=1	4	7.17607	Naa15 - WT	2.4221	23.9474	11.5809	4.32666e-06	4.20305e-05	hit
CTHT_0054400	G0SBQ4	Putative uncharacterized protein OS=Chaetomium thermophilum (strain DSM 1495 / CBS 144.50 / IMI 039719) GN=CTHT_0054400 PE=4 SV=1	4	7.2883	Naa15 - WT	-1.76066	24.8313	-11.1734	5.601e-06	5.37122e-05	no hit
CTHT_0067360	G0SGS2	Putative uncharacterized protein OS=Chaetomium thermophilum (strain DSM 1495 / CBS 144.50 / IMI 039719) GN=CTHT_0067360 PE=3 SV=1	12	7.28321	Naa15 - WT	-0.794664	26.8347	-11.1126	5.82527e-06	5.51557e-05	no hit
CTHT_0034170	G0S648	Electron transfer flavoprotein alpha subunit-like protein OS=Chaetomium thermophilum (strain DSM 1495 / CBS 144.50 / IMI 039719) GN=CTHT_0034170 PE=4 SV=1	5	7.33101	Naa15 - WT	-0.867258	25.4339	-10.9944	6.29012e-06	5.88127e-05	no hit
CTHT_0029120	G0S824	3-hydroxybutyryl-CoA dehydrogenase-like protein OS=Chaetomium thermophilum (strain DSM 1495 / CBS 144.50 / IMI 039719) GN=CTHT_0029120 PE=4 SV=1	4	7.48083	Naa15 - WT	-0.751616	24.9095	-10.9054	6.66805e-06	6.15766e-05	no hit
CTHT_0021240	G0S8C4	40S ribosomal protein S7-like protein OS=Chaetomium thermophilum (strain DSM 1495 / CBS 144.50 / IMI 039719) GN=CTHT_0021240 PE=4 SV=1	7	8.37226	Naa15 - WT	2.11552	25.6927	10.8107	7.09859e-06	6.47214e-05	hit
CTHT_0074440	G0SI44	60S ribosomal protein l23-like protein OS=Chaetomium thermophilum (strain DSM 1495 / CBS 144.50 / IMI 039719) GN=CTHT_0074440 PE=3 SV=1	3	7.37251	Naa15 - WT	1.51994	24.637	10.7842	7.2245e-06	6.47214e-05	hit
CTHT_0027000	G0S6V4	60S ribosomal protein L32-like protein OS=Chaetomium thermophilum (strain DSM 1495 / CBS 144.50 / IMI 039719) GN=CTHT_0027000 PE=4 SV=1	6	7.56136	Naa15 - WT	1.26408	25.2285	10.7752	7.26818e-06	6.47214e-05	hit
CTHT_0068800	G0SH58	Succinyl-CoA ligase-like protein OS=Chaetomium thermophilum (strain DSM 1495 / CBS 144.50 / IMI 039719) GN=CTHT_0068800 PE=3 SV=1	6	7.37879	Naa15 - WT	-0.761983	25.1301	-10.7476	7.40297e-06	6.51461e-05	no hit
CTHT_0009940	G0S0G5	Putative uncharacterized protein OS=Chaetomium thermophilum (strain DSM 1495 / CBS 144.50 / IMI 039719) GN=CTHT_0009940 PE=4 SV=1	11	6.94886	Naa15 - WT	1.65584	24.7277	10.5958	8.19644e-06	7.129e-05	hit
CTHT_0029500	G0S862	Acyl-CoA desaturase 1-like protein OS=Chaetomium thermophilum (strain DSM 1495 / CBS 144.50 / IMI 039719) GN=CTHT_0029500 PE=3 SV=1	4	6.97371	Naa15 - WT	1.49632	23.9079	10.442	9.09921e-06	7.82323e-05	hit
CTHT_0032190	G0S4Z3	Malate dehydrogenase OS=Chaetomium thermophilum (strain DSM 1495 / CBS 144.50 / IMI 039719) GN=CTHT_0032190 PE=3 SV=1	6	7.67271	Naa15 - WT	-1.02783	25.6371	-10.3077	9.97964e-06	8.48269e-05	no hit
CTHT_0067210	G0SGQ7	ATP-dependent RNA helicase-like protein OS=Chaetomium thermophilum (strain DSM 1495 / CBS 144.50 / IMI 039719) GN=CTHT_0067210 PE=3 SV=1	5	7.73253	Naa15 - WT	0.892328	25.4812	10.2509	1.03806e-05	8.72435e-05	no hit
CTHT_0034340	G0S665	Acetyl-CoA acetyltransferase-like protein OS=Chaetomium thermophilum (strain DSM 1495 / CBS 144.50 / IMI 039719) GN=CTHT_0034340 PE=3 SV=1	5	6.82896	Naa15 - WT	-0.743715	24.9695	-10.175	1.0945e-05	9.09648e-05	no hit
CTHT_0011310	G0S0U9	Putative uncharacterized protein OS=Chaetomium thermophilum (strain DSM 1495 / CBS 144.50 / IMI 039719) GN=CTHT_0011310 PE=4 SV=1	2	7.08381	Naa15 - WT	1.6962	22.1358	10.1553	1.1097e-05	9.12149e-05	hit
CTHT_0061770	G0SFE6	Putative uncharacterized protein OS=Chaetomium thermophilum (strain DSM 1495 / CBS 144.50 / IMI 039719) GN=CTHT_0061770 PE=4 SV=1	2	6.85435	Naa15 - WT	-0.852026	22.8489	-10.0758	1.17351e-05	9.54118e-05	no hit
CTHT_0011770	G0S0Z4	40S ribosomal protein s9-like protein OS=Chaetomium thermophilum (strain DSM 1495 / CBS 144.50 / IMI 039719) GN=CTHT_0011770 PE=3 SV=1	5	8.21181	Naa15 - WT	2.06573	25.6037	10.0315	1.21084e-05	9.73882e-05	hit
CTHT_0027970	G0S7F6	Glutamate dehydrogenase OS=Chaetomium thermophilum (strain DSM 1495 / CBS 144.50 / IMI 039719) GN=CTHT_0027970 PE=3 SV=1	9	7.45661	Naa15 - WT	-0.767513	26.3265	-9.95228	1.28098e-05	0.000101934	no hit
CTHT_0011080	G0S0S6	RNA helicase (Ski2)-like protein OS=Chaetomium thermophilum (strain DSM 1495 / CBS 144.50 / IMI 039719) GN=CTHT_0011080 PE=4 SV=1	2	6.40242	Naa15 - WT	2.55365	21.8796	9.90873	1.32148e-05	0.00010405	hit
CTHT_0009650	G0S0D7	Ribosomal protein L35-like protein OS=Chaetomium thermophilum (strain DSM 1495 / CBS 144.50 / IMI 039719) GN=CTHT_0009650 PE=3 SV=1	3	7.5956	Naa15 - WT	1.07626	25.1931	9.86299	1.36558e-05	0.000106401	hit
CTHT_0051550	G0SDF0	Putative uncharacterized protein OS=Chaetomium thermophilum (strain DSM 1495 / CBS 144.50 / IMI 039719) GN=CTHT_0051550 PE=4 SV=1	4	6.28627	Naa15 - WT	0.728937	23.3311	9.76101	1.46995e-05	0.000113353	no hit
CTHT_0054170	G0SBN1	60S ribosomal protein L36 OS=Chaetomium thermophilum (strain DSM 1495 / CBS 144.50 / IMI 039719) GN=CTHT_0054170 PE=3 SV=1	5	7.92683	Naa15 - WT	1.48347	25.4555	9.69941	1.53732e-05	0.000117338	hit
CTHT_0067970	G0SGY1	60S ribosomal protein l17-like protein OS=Chaetomium thermophilum (strain DSM 1495 / CBS 144.50 / IMI 039719) GN=CTHT_0067970 PE=3 SV=1	8	8.29175	Naa15 - WT	1.67365	26.101	9.64501	1.59971e-05	0.00011991	hit
CTHT_0067810	G0SGW5	Putative clathrin light chain protein OS=Chaetomium thermophilum (strain DSM 1495 / CBS 144.50 / IMI 039719) GN=CTHT_0067810 PE=4 SV=1	4	6.51734	Naa15 - WT	0.801823	23.4464	9.64214	1.60307e-05	0.00011991	no hit
CTHT_0000170	G0RXS0	Putative uncharacterized protein OS=Chaetomium thermophilum (strain DSM 1495 / CBS 144.50 / IMI 039719) GN=CTHT_0000170 PE=4 SV=1	2	6.42549	Naa15 - WT	1.40726	22.8518	9.6006	1.65276e-05	0.000122402	hit
CTHT_0002610	G0RZD8	40S ribosomal protein s10-like protein OS=Chaetomium thermophilum (strain DSM 1495 / CBS 144.50 / IMI 039719) GN=CTHT_0002610 PE=4 SV=1	6	8.07142	Naa15 - WT	1.42508	25.229	9.58718	1.66916e-05	0.000122405	hit
CTHT_0071240	G0SFL2	Eukaryotic translation initiation factor 3 subunit-like protein OS=Chaetomium thermophilum (strain DSM 1495 / CBS 144.50 / IMI 039719) GN=CTHT_0071240 PE=4 SV=1	17	7.41915	Naa15 - WT	0.780367	26.6075	9.57015	1.69026e-05	0.000122749	no hit
CTHT_0037790	G0S871	40S ribosomal protein S17-like protein OS=Chaetomium thermophilum (strain DSM 1495 / CBS 144.50 / IMI 039719) GN=CTHT_0037790 PE=3 SV=1	2	7.66384	Naa15 - WT	1.9071	22.9015	9.43484	1.86891e-05	0.000134074	hit
CTHT_0017340	G0S2I4	Putative uncharacterized protein OS=Chaetomium thermophilum (strain DSM 1495 / CBS 144.50 / IMI 039719) GN=CTHT_0017340 PE=4 SV=1	3	7.4062	Naa15 - WT	-0.903212	24.5678	-9.42547	1.88205e-05	0.000134074	no hit
CTHT_0068430	G0SH24	Kinesin-like protein OS=Chaetomium thermophilum (strain DSM 1495 / CBS 144.50 / IMI 039719) GN=CTHT_0068430 PE=3 SV=1	2	5.95422	Naa15 - WT	0.705649	22.6355	9.37359	1.95667e-05	0.000138075	no hit
CTHT_0038440	G0S8K8	Putative uncharacterized protein OS=Chaetomium thermophilum (strain DSM 1495 / CBS 144.50 / IMI 039719) GN=CTHT_0038440 PE=4 SV=1	2	6.84615	Naa15 - WT	-0.731738	24.2408	-9.34998	1.99174e-05	0.000139235	no hit
CTHT_0042750	G0SAL9	Putative uncharacterized protein OS=Chaetomium thermophilum (strain DSM 1495 / CBS 144.50 / IMI 039719) GN=CTHT_0042750 PE=4 SV=1	5	6.43693	Naa15 - WT	0.750418	24.1679	9.31805	2.04028e-05	0.000140517	no hit
CTHT_0063540	G0SEF3	Putative cytochrome b-c1 complex protein OS=Chaetomium thermophilum (strain DSM 1495 / CBS 144.50 / IMI 039719) GN=CTHT_0063540 PE=4 SV=1	3	6.78775	Naa15 - WT	-1.2028	23.898	-9.29866	2.0704e-05	0.000140517	no hit
CTHT_0029480	G0S860	Carbon-nitrogen ligase-like protein OS=Chaetomium thermophilum (strain DSM 1495 / CBS 144.50 / IMI 039719) GN=CTHT_0029480 PE=4 SV=1	2	6.74567	Naa15 - WT	-1.3099	24.2214	-9.29237	2.08027e-05	0.000140517	no hit
CTHT_0054890	G0SBV1	Acetyl-CoA acetyltransferase-like protein OS=Chaetomium thermophilum (strain DSM 1495 / CBS 144.50 / IMI 039719) GN=CTHT_0054890 PE=3 SV=1	4	7.45632	Naa15 - WT	-0.7077	25.315	-9.28924	2.08521e-05	0.000140517	no hit
CTHT_0031390	G0S4L1	Putative mitochondrial 10 kDa heat shock protein OS=Chaetomium thermophilum (strain DSM 1495 / CBS 144.50 / IMI 039719) GN=CTHT_0031390 PE=3 SV=1	4	6.84273	Naa15 - WT	-1.50776	23.594	-9.27711	2.10446e-05	0.000140548	no hit
CTHT_0013300	G0S1E4	Putative uncharacterized protein OS=Chaetomium thermophilum (strain DSM 1495 / CBS 144.50 / IMI 039719) GN=CTHT_0013300 PE=4 SV=1	5	7.09463	Naa15 - WT	-0.980518	25.4869	-9.16563	2.29102e-05	0.000151653	no hit
CTHT_0069380	G0SHB1	Eukaryotic translation initiation factor 3 110 kDa subunit-like protein OS=Chaetomium thermophilum (strain DSM 1495 / CBS 144.50 / IMI 039719) GN=CTHT_0069380 PE=4 SV=1	17	7.56742	Naa15 - WT	0.821091	26.491	9.11654	2.37901e-05	0.000156096	no hit
CTHT_0009890	G0S0G0	Aminomethyltransferase OS=Chaetomium thermophilum (strain DSM 1495 / CBS 144.50 / IMI 039719) GN=CTHT_0009890 PE=3 SV=1	3	6.62298	Naa15 - WT	-0.848322	24.4512	-9.07086	2.46429e-05	0.000160286	no hit
CTHT_0055150	G0SBX6	Homoisocitrate dehydrogenase-like protein OS=Chaetomium thermophilum (strain DSM 1495 / CBS 144.50 / IMI 039719) GN=CTHT_0055150 PE=3 SV=1	8	7.19701	Naa15 - WT	-0.685668	25.8957	-9.05313	2.49832e-05	0.000161098	no hit
CTHT_0014970	G0S1V5	N-acetyltransferase-like protein OS=Chaetomium thermophilum (strain DSM 1495 / CBS 144.50 / IMI 039719) GN=CTHT_0014970 PE=4 SV=1	19	9.21904	Naa15 - WT	1.09321	25.7974	8.97119	2.66254e-05	0.00017022	hit
CTHT_0052500	G0SDP4	Myo-inositol 1-phosphate synthase-like protein OS=Chaetomium thermophilum (strain DSM 1495 / CBS 144.50 / IMI 039719) GN=CTHT_0052500 PE=4 SV=1	14	7.78639	Naa15 - WT	-0.618878	26.9828	-8.86165	2.90131e-05	0.000183913	no hit
CTHT_0037740	G0S866	Fatty acid synthase alpha subunit-like protein OS=Chaetomium thermophilum (strain DSM 1495 / CBS 144.50 / IMI 039719) GN=CTHT_0037740 PE=3 SV=1	28	7.3709	Naa15 - WT	0.833682	27.5628	8.82277	2.99176e-05	0.000186449	no hit
CTHT_0004310	G0RZV2	Putative uncharacterized protein OS=Chaetomium thermophilum (strain DSM 1495 / CBS 144.50 / IMI 039719) GN=CTHT_0004310 PE=4 SV=1	7	7.38452	Naa15 - WT	-1.57414	26.1769	-8.81819	3.00262e-05	0.000186449	no hit
CTHT_0021400	G0S3I7	Putative thiamin pyrophosphate binding protein OS=Chaetomium thermophilum (strain DSM 1495 / CBS 144.50 / IMI 039719) GN=CTHT_0021400 PE=3 SV=1	4	6.48798	Naa15 - WT	-0.677598	24.0249	-8.81253	3.01609e-05	0.000186449	no hit
CTHT_0023060	G0S4P5	Eukaryotic peptide chain release factor subunit 1-like protein OS=Chaetomium thermophilum (strain DSM 1495 / CBS 144.50 / IMI 039719) GN=CTHT_0023060 PE=4 SV=1	3	6.47096	Naa15 - WT	0.676892	23.7617	8.71833	3.25076e-05	0.000199309	no hit
CTHT_0062930	G0SE93	Branched-chain-amino-acid aminotransferase OS=Chaetomium thermophilum (strain DSM 1495 / CBS 144.50 / IMI 039719) GN=CTHT_0062930 PE=3 SV=1	2	6.38547	Naa15 - WT	-0.96683	23.743	-8.60672	3.55568e-05	0.000216232	no hit
CTHT_0018840	G0S2X5	40S ribosomal protein S27a-like protein OS=Chaetomium thermophilum (strain DSM 1495 / CBS 144.50 / IMI 039719) GN=CTHT_0018840 PE=4 SV=1	6	7.78193	Naa15 - WT	0.965707	25.6082	8.59053	3.6025e-05	0.000217312	no hit
CTHT_0001270	G0RZ09	Mitochondrial 2-oxoglutarate dehydrogenase E1 component-like protein OS=Chaetomium thermophilum (strain DSM 1495 / CBS 144.50 / IMI 039719) GN=CTHT_0001270 PE=4 SV=1	12	7.51999	Naa15 - WT	0.799792	26.2937	8.46948	3.97544e-05	0.000237791	no hit
CTHT_0036890	G0S7M8	3-hydroxyisobutyrate dehydrogenase-like protein OS=Chaetomium thermophilum (strain DSM 1495 / CBS 144.50 / IMI 039719) GN=CTHT_0036890 PE=4 SV=1	4	6.38236	Naa15 - WT	-1.04247	24.3383	-8.45145	4.03458e-05	0.000237791	no hit
CTHT_0037110	G0S7P9	Acyl-CoA dehydrogenase-like protein OS=Chaetomium thermophilum (strain DSM 1495 / CBS 144.50 / IMI 039719) GN=CTHT_0037110 PE=3 SV=1	2	7.25812	Naa15 - WT	-0.622237	23.679	-8.45061	4.03736e-05	0.000237791	no hit
CTHT_0029030	G0S816	Putative uncharacterized protein OS=Chaetomium thermophilum (strain DSM 1495 / CBS 144.50 / IMI 039719) GN=CTHT_0029030 PE=4 SV=1	3	6.99598	Naa15 - WT	-0.7745	24.5227	-8.42009	4.13983e-05	0.000241922	no hit
CTHT_0058460	G0SCU5	Putative uncharacterized protein OS=Chaetomium thermophilum (strain DSM 1495 / CBS 144.50 / IMI 039719) GN=CTHT_0058460 PE=3 SV=1	11	7.90384	Naa15 - WT	0.814653	26.7931	8.38372	4.26576e-05	0.000247348	no hit
CTHT_0037750	G0S867	Malonyltransferase-like protein OS=Chaetomium thermophilum (strain DSM 1495 / CBS 144.50 / IMI 039719) GN=CTHT_0037750 PE=4 SV=1	24	7.45697	Naa15 - WT	0.87002	27.1546	8.27644	4.66295e-05	0.000268299	no hit
CTHT_0029840	G0S8G9	Eukaryotic translation initiation factor 5B-like protein OS=Chaetomium thermophilum (strain DSM 1495 / CBS 144.50 / IMI 039719) GN=CTHT_0029840 PE=4 SV=1	9	6.83322	Naa15 - WT	0.662488	25.2768	8.22616	4.86324e-05	0.000277687	no hit
CTHT_0073860	G0SHY8	Dehydrogenase-like protein OS=Chaetomium thermophilum (strain DSM 1495 / CBS 144.50 / IMI 039719) GN=CTHT_0073860 PE=3 SV=1	2	6.86378	Naa15 - WT	-0.568501	24.2651	-8.1698	5.09925e-05	0.000288958	no hit
CTHT_0031300	G0S4K2	Small glutamine-rich tetratricopeptide repeat-containing protein 2-like protein OS=Chaetomium thermophilum (strain DSM 1495 / CBS 144.50 / IMI 039719) GN=CTHT_0031300 PE=4 SV=1	10	7.19801	Naa15 - WT	-0.716418	25.8073	-8.12958	5.27551e-05	0.000296698	no hit
CTHT_0006940	G0RYJ7	Heterokaryon incompatibility protein HET-C-like protein OS=Chaetomium thermophilum (strain DSM 1495 / CBS 144.50 / IMI 039719) GN=CTHT_0006940 PE=4 SV=1	2	6.44184	Naa15 - WT	0.957367	22.0934	8.09248	5.44413e-05	0.000303896	no hit
CTHT_0031430	G0S4L5	Alternative oxidase OS=Chaetomium thermophilum (strain DSM 1495 / CBS 144.50 / IMI 039719) GN=CTHT_0031430 PE=3 SV=1	2	6.91573	Naa15 - WT	-1.78748	23.0966	-8.0787	5.50833e-05	0.000305202	no hit
CTHT_0001800	G0RZ59	Putative uncharacterized protein OS=Chaetomium thermophilum (strain DSM 1495 / CBS 144.50 / IMI 039719) GN=CTHT_0001800 PE=4 SV=1	6	6.73646	Naa15 - WT	-0.611194	24.7418	-7.92707	6.27318e-05	0.000345025	no hit
CTHT_0055800	G0SC38	Mitochondrial isocitrate dehydrogenase [NAD] subunit 1-like protein OS=Chaetomium thermophilum (strain DSM 1495 / CBS 144.50 / IMI 039719) GN=CTHT_0055800 PE=3 SV=1	5	7.05566	Naa15 - WT	-0.641684	24.7508	-7.77523	7.1601e-05	0.000388994	no hit
CTHT_0025560	G0S604	Single-stranded DNA-binding protein OS=Chaetomium thermophilum (strain DSM 1495 / CBS 144.50 / IMI 039719) GN=CTHT_0025560 PE=3 SV=1	8	7.63278	Naa15 - WT	-0.591344	26.4392	-7.76998	7.19318e-05	0.000388994	no hit
CTHT_0033640	G0S5U4	Putative uncharacterized protein OS=Chaetomium thermophilum (strain DSM 1495 / CBS 144.50 / IMI 039719) GN=CTHT_0033640 PE=3 SV=1	2	6.11968	Naa15 - WT	-0.579312	22.5295	-7.76438	7.22863e-05	0.000388994	no hit
CTHT_0054290	G0SBP3	Putative uncharacterized protein OS=Chaetomium thermophilum (strain DSM 1495 / CBS 144.50 / IMI 039719) GN=CTHT_0054290 PE=4 SV=1	6	7.31915	Naa15 - WT	-0.574332	24.7822	-7.71072	7.57863e-05	0.000404915	no hit
CTHT_0056370	G0SC91	Peptidyl-prolyl cis-trans isomerase OS=Chaetomium thermophilum (strain DSM 1495 / CBS 144.50 / IMI 039719) GN=CTHT_0056370 PE=4 SV=1	5	6.99313	Naa15 - WT	-0.539501	25.539	-7.67239	7.84019e-05	0.000415919	no hit
CTHT_0070770	G0SFG9	Enoyl-CoA hydratase-like protein OS=Chaetomium thermophilum (strain DSM 1495 / CBS 144.50 / IMI 039719) GN=CTHT_0070770 PE=3 SV=1	6	7.64688	Naa15 - WT	-0.891057	26.0955	-7.65517	7.96102e-05	0.000419355	no hit
CTHT_0051500	G0SDE5	Putative uncharacterized protein OS=Chaetomium thermophilum (strain DSM 1495 / CBS 144.50 / IMI 039719) GN=CTHT_0051500 PE=3 SV=1	9	7.40503	Naa15 - WT	-0.604205	26.0455	-7.62334	8.18977e-05	0.000428388	no hit
CTHT_0056680	G0SCC0	Putative uncharacterized protein OS=Chaetomium thermophilum (strain DSM 1495 / CBS 144.50 / IMI 039719) GN=CTHT_0056680 PE=4 SV=1	3	6.82034	Naa15 - WT	-0.685183	24.6233	-7.55209	8.72907e-05	0.000453426	no hit
CTHT_0055170	G0SBX8	Ribosomal protein S8-like protein OS=Chaetomium thermophilum (strain DSM 1495 / CBS 144.50 / IMI 039719) GN=CTHT_0055170 PE=4 SV=1	2	6.76213	Naa15 - WT	-0.974415	24.0743	-7.54075	8.8185e-05	0.000454913	no hit
CTHT_0028080	G0S7G7	D-3-phosphoglycerate dehydrogenase-like protein OS=Chaetomium thermophilum (strain DSM 1495 / CBS 144.50 / IMI 039719) GN=CTHT_0028080 PE=3 SV=1	3	6.82797	Naa15 - WT	-0.664555	24.1953	-7.41825	9.85265e-05	0.00050478	no hit
CTHT_0000230	G0RXS6	Eukaryotic translation initiation factor 3 subunit B OS=Chaetomium thermophilum (strain DSM 1495 / CBS 144.50 / IMI 039719) GN=CTHT_0000230 PE=3 SV=1	11	7.2836	Naa15 - WT	0.672839	25.9036	7.31576	0.000108225	0.000550694	no hit
CTHT_0015700	G0S221	Putative uncharacterized protein OS=Chaetomium thermophilum (strain DSM 1495 / CBS 144.50 / IMI 039719) GN=CTHT_0015700 PE=4 SV=1	4	7.20731	Naa15 - WT	-0.91208	25.5221	-7.25161	0.000114835	0.000580383	no hit
CTHT_0057900	G0SCN9	Putative uncharacterized protein OS=Chaetomium thermophilum (strain DSM 1495 / CBS 144.50 / IMI 039719) GN=CTHT_0057900 PE=4 SV=1	2	6.27319	Naa15 - WT	-0.568264	21.7812	-7.23237	0.000116904	0.000586876	no hit
CTHT_0004420	G0RZW2	Acetyl-coenzyme A synthetase-like protein OS=Chaetomium thermophilum (strain DSM 1495 / CBS 144.50 / IMI 039719) GN=CTHT_0004420 PE=4 SV=1	3	6.3921	Naa15 - WT	0.934178	23.045	7.19825	0.000120677	0.000601777	no hit
CTHT_0044440	G0S940	RNA recognition motif-containing protein OS=Chaetomium thermophilum (strain DSM 1495 / CBS 144.50 / IMI 039719) GN=CTHT_0044440 PE=4 SV=1	5	6.41682	Naa15 - WT	-0.517881	24.1108	-7.16008	0.00012506	0.000619502	no hit
CTHT_0002380	G0RZB6	Putative pyridoxal phosphate binding protein OS=Chaetomium thermophilum (strain DSM 1495 / CBS 144.50 / IMI 039719) GN=CTHT_0002380 PE=3 SV=1	2	5.9834	Naa15 - WT	-0.951991	22.9843	-7.12457	0.000129297	0.000636278	no hit
CTHT_0073550	G0SHV9	Putative uncharacterized protein OS=Chaetomium thermophilum (strain DSM 1495 / CBS 144.50 / IMI 039719) GN=CTHT_0073550 PE=4 SV=1	4	6.27508	Naa15 - WT	-0.721313	23.8818	-7.11245	0.000130781	0.000639371	no hit
CTHT_0068400	G0SH22	Dihydroxyacid dehydratase-like protein OS=Chaetomium thermophilum (strain DSM 1495 / CBS 144.50 / IMI 039719) GN=CTHT_0068400 PE=3 SV=1	4	6.90252	Naa15 - WT	-0.632393	24.7598	-7.07203	0.000135863	0.000659905	no hit
CTHT_0067300	G0SGR6	2-phospho-D-glycerate hydro-lyase-like protein OS=Chaetomium thermophilum (strain DSM 1495 / CBS 144.50 / IMI 039719) GN=CTHT_0067300 PE=3 SV=1	11	8.32071	Naa15 - WT	-0.646082	27.3278	-7.0128	0.000143715	0.000693542	no hit
CTHT_0033050	G0S5I2	Putative uncharacterized protein OS=Chaetomium thermophilum (strain DSM 1495 / CBS 144.50 / IMI 039719) GN=CTHT_0033050 PE=4 SV=1	2	6.11571	Naa15 - WT	0.672084	21.7278	6.92491	0.000156314	0.000749503	no hit
CTHT_0027580	G0S764	Putative uncharacterized protein OS=Chaetomium thermophilum (strain DSM 1495 / CBS 144.50 / IMI 039719) GN=CTHT_0027580 PE=4 SV=1	9	7.32845	Naa15 - WT	-0.503275	25.8854	-6.85271	0.000167588	0.000798444	no hit
CTHT_0015480	G0S202	Chorismate synthase OS=Chaetomium thermophilum (strain DSM 1495 / CBS 144.50 / IMI 039719) GN=CTHT_0015480 PE=3 SV=1	4	6.61743	Naa15 - WT	-0.569395	24.5606	-6.82121	0.000172788	0.000816213	no hit
CTHT_0071200	G0SFK8	40S ribosomal protein S19-like protein OS=Chaetomium thermophilum (strain DSM 1495 / CBS 144.50 / IMI 039719) GN=CTHT_0071200 PE=4 SV=1	5	7.92295	Naa15 - WT	0.788875	26.018	6.81698	0.0001735	0.000816213	no hit
CTHT_0046170	G0S9K1	Putative transcription protein OS=Chaetomium thermophilum (strain DSM 1495 / CBS 144.50 / IMI 039719) GN=CTHT_0046170 PE=4 SV=1	3	6.03356	Naa15 - WT	0.631114	22.9432	6.80219	0.000176015	0.00082287	no hit
CTHT_0012530	G0S168	Fumarate hydratase-like protein OS=Chaetomium thermophilum (strain DSM 1495 / CBS 144.50 / IMI 039719) GN=CTHT_0012530 PE=3 SV=1	13	7.93426	Naa15 - WT	-0.574879	26.7863	-6.77266	0.000181158	0.000841653	no hit
CTHT_0037370	G0S7X8	Phosphoglycerate kinase OS=Chaetomium thermophilum (strain DSM 1495 / CBS 144.50 / IMI 039719) GN=CTHT_0037370 PE=3 SV=1	9	7.8101	Naa15 - WT	-0.550135	26.5982	-6.74312	0.000186471	0.000860989	no hit
CTHT_0049080	G0SB67	Arginase-like protein OS=Chaetomium thermophilum (strain DSM 1495 / CBS 144.50 / IMI 039719) GN=CTHT_0049080 PE=3 SV=1	2	6.56845	Naa15 - WT	-0.505112	23.5747	-6.73487	0.000187986	0.000862659	no hit
CTHT_0032020	G0S4X6	Pyruvate dehydrogenase complex-like protein OS=Chaetomium thermophilum (strain DSM 1495 / CBS 144.50 / IMI 039719) GN=CTHT_0032020 PE=3 SV=1	8	7.3635	Naa15 - WT	-0.864044	25.7216	-6.70787	0.00019304	0.000880452	no hit
CTHT_0056130	G0SC68	Putative lipid-binding protein OS=Chaetomium thermophilum (strain DSM 1495 / CBS 144.50 / IMI 039719) GN=CTHT_0056130 PE=4 SV=1	5	6.40874	Naa15 - WT	0.582555	23.85	6.69621	0.00019527	0.00088138	no hit
CTHT_0044080	G0S904	S-methyl-5'-thioadenosine phosphorylase OS=Chaetomium thermophilum (strain DSM 1495 / CBS 144.50 / IMI 039719) GN=CTHT_0044080 PE=3 SV=1	3	6.83437	Naa15 - WT	-0.596451	24.8261	-6.69016	0.000196437	0.00088138	no hit
CTHT_0067310	G0SGR7	Aminopeptidase-like protein OS=Chaetomium thermophilum (strain DSM 1495 / CBS 144.50 / IMI 039719) GN=CTHT_0067310 PE=4 SV=1	10	7.39442	Naa15 - WT	-0.486593	26.3502	-6.68838	0.000196783	0.00088138	no hit
CTHT_0008530	G0S029	Citrate synthase OS=Chaetomium thermophilum (strain DSM 1495 / CBS 144.50 / IMI 039719) GN=CTHT_0008530 PE=3 SV=1	9	7.87272	Naa15 - WT	-0.517252	26.7031	-6.68136	0.000198151	0.00088138	no hit
CTHT_0012210	G0S136	Elongation factor 1-alpha OS=Chaetomium thermophilum (strain DSM 1495 / CBS 144.50 / IMI 039719) GN=CTHT_0012210 PE=3 SV=1	16	8.84303	Naa15 - WT	-0.55202	27.858	-6.67608	0.000199185	0.00088138	no hit
CTHT_0029650	G0S8F0	Orotate phosphoribosyltransferase-like protein OS=Chaetomium thermophilum (strain DSM 1495 / CBS 144.50 / IMI 039719) GN=CTHT_0029650 PE=3 SV=1	2	6.64215	Naa15 - WT	-0.719658	22.9713	-6.67036	0.000200314	0.00088138	no hit
CTHT_0009500	G0S0C2	Small conjugating protein ligase-like protein OS=Chaetomium thermophilum (strain DSM 1495 / CBS 144.50 / IMI 039719) GN=CTHT_0009500 PE=4 SV=1	2	6.22075	Naa15 - WT	0.664796	22.2295	6.63488	0.000207476	0.000907554	no hit
CTHT_0033740	G0S5V3	Putative heat shock protein OS=Chaetomium thermophilum (strain DSM 1495 / CBS 144.50 / IMI 039719) GN=CTHT_0033740 PE=3 SV=1	28	8.36684	Naa15 - WT	-0.58566	28.2347	-6.61836	0.000210908	0.00091517	no hit
CTHT_0066360	G0SGH6	Glutathione S-transferase-like protein OS=Chaetomium thermophilum (strain DSM 1495 / CBS 144.50 / IMI 039719) GN=CTHT_0066360 PE=4 SV=1	2	6.20881	Naa15 - WT	-0.735268	22.4919	-6.61321	0.000211989	0.00091517	no hit
CTHT_0050770	G0SD45	Alpha-glucosidase-like protein OS=Chaetomium thermophilum (strain DSM 1495 / CBS 144.50 / IMI 039719) GN=CTHT_0050770 PE=4 SV=1	4	6.72026	Naa15 - WT	-0.924372	24.73	-6.60557	0.000213607	0.00091517	no hit
CTHT_0067480	G0SGT3	Trimethyllysine dioxygenase-like protein OS=Chaetomium thermophilum (strain DSM 1495 / CBS 144.50 / IMI 039719) GN=CTHT_0067480 PE=4 SV=1	4	7.13422	Naa15 - WT	0.553811	24.6456	6.60321	0.000214111	0.00091517	no hit
CTHT_0002190	G0RZ97	Urease accessory protein ureG-like protein OS=Chaetomium thermophilum (strain DSM 1495 / CBS 144.50 / IMI 039719) GN=CTHT_0002190 PE=3 SV=1	5	6.95131	Naa15 - WT	-0.903598	25.6495	-6.56625	0.000222151	0.000942134	no hit
CTHT_0070250	G0SHJ6	Putative 60S ribosomal protein OS=Chaetomium thermophilum (strain DSM 1495 / CBS 144.50 / IMI 039719) GN=CTHT_0070250 PE=4 SV=1	3	7.26782	Naa15 - WT	0.68834	23.3509	6.55924	0.000223715	0.000942134	no hit
CTHT_0045890	G0S9H3	Eukaryotic translation initiation factor 3-like protein OS=Chaetomium thermophilum (strain DSM 1495 / CBS 144.50 / IMI 039719) GN=CTHT_0045890 PE=4 SV=1	6	7.19581	Naa15 - WT	0.566599	25.581	6.55708	0.000224198	0.000942134	no hit
CTHT_0058070	G0SCQ6	Putative heat shock protein OS=Chaetomium thermophilum (strain DSM 1495 / CBS 144.50 / IMI 039719) GN=CTHT_0058070 PE=3 SV=1	5	6.687	Naa15 - WT	-0.604538	25.4662	-6.54983	0.000225831	0.000943698	no hit
CTHT_0013420	G0S1F6	Transaldolase OS=Chaetomium thermophilum (strain DSM 1495 / CBS 144.50 / IMI 039719) GN=CTHT_0013420 PE=3 SV=1	7	7.96918	Naa15 - WT	-0.47328	26.5423	-6.42779	0.000255407	0.00106136	no hit
CTHT_0059310	G0SD85	DNA polymerase V-like protein OS=Chaetomium thermophilum (strain DSM 1495 / CBS 144.50 / IMI 039719) GN=CTHT_0059310 PE=4 SV=1	3	6.11037	Naa15 - WT	0.630064	22.6382	6.38449	0.000266914	0.00110305	no hit
CTHT_0026930	G0S6U7	Eukaryotic translation initiation factor 3 subunit-like protein OS=Chaetomium thermophilum (strain DSM 1495 / CBS 144.50 / IMI 039719) GN=CTHT_0026930 PE=4 SV=1	4	6.74433	Naa15 - WT	0.66642	23.9153	6.33809	0.000279891	0.00115032	no hit
CTHT_0006230	G0RYC8	1,4-alpha-glucan-branching enzyme-like protein OS=Chaetomium thermophilum (strain DSM 1495 / CBS 144.50 / IMI 039719) GN=CTHT_0006230 PE=4 SV=1	5	6.62589	Naa15 - WT	0.618926	24.4513	6.30626	0.000289197	0.00118207	no hit
CTHT_0010310	G0S0K2	Putative uncharacterized protein OS=Chaetomium thermophilum (strain DSM 1495 / CBS 144.50 / IMI 039719) GN=CTHT_0010310 PE=3 SV=1	7	7.23308	Naa15 - WT	-0.507643	25.8933	-6.29693	0.00029199	0.001187	no hit
CTHT_0020910	G0S3G3	Diphosphomevalonate decarboxylase-like protein OS=Chaetomium thermophilum (strain DSM 1495 / CBS 144.50 / IMI 039719) GN=CTHT_0020910 PE=4 SV=1	2	6.60336	Naa15 - WT	-0.559524	24.0547	-6.26379	0.000302151	0.00122167	no hit
CTHT_0015340	G0S1Y9	40S ribosomal protein s25-like protein OS=Chaetomium thermophilum (strain DSM 1495 / CBS 144.50 / IMI 039719) GN=CTHT_0015340 PE=4 SV=1	6	7.73906	Naa15 - WT	1.01078	26.0241	6.25317	0.000305492	0.00122224	hit
CTHT_0011210	G0S0T9	Putative uncharacterized protein OS=Chaetomium thermophilum (strain DSM 1495 / CBS 144.50 / IMI 039719) GN=CTHT_0011210 PE=4 SV=1	4	6.6039	Naa15 - WT	-0.520598	24.76	-6.25121	0.000306112	0.00122224	no hit
CTHT_0006880	G0RYJ1	Orotidine 5'-phosphate decarboxylase OS=Chaetomium thermophilum (strain DSM 1495 / CBS 144.50 / IMI 039719) GN=CTHT_0006880 PE=3 SV=1	4	6.50201	Naa15 - WT	0.528862	24.474	6.24781	0.000307194	0.00122224	no hit
CTHT_0067860	G0SGX0	Elongation factor 1-gamma-like protein OS=Chaetomium thermophilum (strain DSM 1495 / CBS 144.50 / IMI 039719) GN=CTHT_0067860 PE=4 SV=1	10	7.70125	Naa15 - WT	-0.442285	26.4127	-6.22882	0.000313306	0.00123199	no hit
CTHT_0036910	G0S7N0	Putative uncharacterized protein OS=Chaetomium thermophilum (strain DSM 1495 / CBS 144.50 / IMI 039719) GN=CTHT_0036910 PE=4 SV=1	3	6.22829	Naa15 - WT	-0.634955	23.3588	-6.22547	0.000314397	0.00123199	no hit
CTHT_0057640	G0SCL3	60S ribosomal protein l33-like protein OS=Chaetomium thermophilum (strain DSM 1495 / CBS 144.50 / IMI 039719) GN=CTHT_0057640 PE=4 SV=1	4	8.30894	Naa15 - WT	2.0282	25.2669	6.22335	0.000315089	0.00123199	hit
CTHT_0048840	G0SB45	Aconitate hydratase-like protein OS=Chaetomium thermophilum (strain DSM 1495 / CBS 144.50 / IMI 039719) GN=CTHT_0048840 PE=4 SV=1	16	7.76385	Naa15 - WT	-0.573397	26.8517	-6.21987	0.000316232	0.00123199	no hit
CTHT_0022480	G0S4E0	Putative cytoplasm protein OS=Chaetomium thermophilum (strain DSM 1495 / CBS 144.50 / IMI 039719) GN=CTHT_0022480 PE=3 SV=1	3	6.84843	Naa15 - WT	-0.536596	24.3618	-6.1795	0.00032982	0.00127827	no hit
CTHT_0040340	G0S9Y6	Glutamate carboxypeptidase-like protein OS=Chaetomium thermophilum (strain DSM 1495 / CBS 144.50 / IMI 039719) GN=CTHT_0040340 PE=4 SV=1	5	7.26586	Naa15 - WT	-0.484366	25.1383	-6.16853	0.00033362	0.00128633	no hit
CTHT_0060440	G0SF14	Saccharopine dehydrogenase-like protein OS=Chaetomium thermophilum (strain DSM 1495 / CBS 144.50 / IMI 039719) GN=CTHT_0060440 PE=4 SV=1	7	7.48792	Naa15 - WT	-0.553133	25.7055	-6.13079	0.000347083	0.00132829	no hit
CTHT_0044900	G0S983	Xanthine phosphoribosyltransferase-like protein OS=Chaetomium thermophilum (strain DSM 1495 / CBS 144.50 / IMI 039719) GN=CTHT_0044900 PE=4 SV=1	2	6.50136	Naa15 - WT	-0.68173	24.1468	-6.12812	0.000348056	0.00132829	no hit
CTHT_0058610	G0SCW5	UDP-N-acetylglucosamine pyrophosphorylase-like protein OS=Chaetomium thermophilum (strain DSM 1495 / CBS 144.50 / IMI 039719) GN=CTHT_0058610 PE=4 SV=1	2	6.68389	Naa15 - WT	-0.530328	23.7939	-6.123	0.000349933	0.00132868	no hit
CTHT_0066510	G0SGJ1	Imidazoleglycerol-phosphate dehydratase-like protein OS=Chaetomium thermophilum (strain DSM 1495 / CBS 144.50 / IMI 039719) GN=CTHT_0066510 PE=3 SV=1	2	6.67222	Naa15 - WT	-0.492689	23.3218	-6.03657	0.000383391	0.00144837	no hit
CTHT_0047190	G0S9U3	Putative uncharacterized protein OS=Chaetomium thermophilum (strain DSM 1495 / CBS 144.50 / IMI 039719) GN=CTHT_0047190 PE=4 SV=1	3	6.20813	Naa15 - WT	0.515887	22.8515	6.02504	0.000388114	0.00145884	no hit
CTHT_0069850	G0SHF6	Proteasome subunit alpha type OS=Chaetomium thermophilum (strain DSM 1495 / CBS 144.50 / IMI 039719) GN=CTHT_0069850 PE=3 SV=1	2	6.72354	Naa15 - WT	-0.465015	24.165	-5.97114	0.000411079	0.00153193	no hit
CTHT_0014470	G0S1Q8	Mitochondrial ATP synthase D chain-like protein OS=Chaetomium thermophilum (strain DSM 1495 / CBS 144.50 / IMI 039719) GN=CTHT_0014470 PE=4 SV=1	4	6.60243	Naa15 - WT	-1.01423	24.5497	-5.96983	0.000411656	0.00153193	no hit
CTHT_0023100	G0S4P9	Adenosine kinase-like protein OS=Chaetomium thermophilum (strain DSM 1495 / CBS 144.50 / IMI 039719) GN=CTHT_0023100 PE=4 SV=1	2	6.88688	Naa15 - WT	-0.559408	24.2234	-5.88105	0.000452893	0.00167705	no hit
CTHT_0039360	G0S493	Uridine kinase-like protein OS=Chaetomium thermophilum (strain DSM 1495 / CBS 144.50 / IMI 039719) GN=CTHT_0039360 PE=4 SV=1	2	6.30165	Naa15 - WT	0.597759	23.103	5.86282	0.000461918	0.00170204	no hit
CTHT_0012610	G0S176	Phosphopantothenate-cysteine ligase-like protein OS=Chaetomium thermophilum (strain DSM 1495 / CBS 144.50 / IMI 039719) GN=CTHT_0012610 PE=4 SV=1	3	6.28865	Naa15 - WT	-0.421364	23.2055	-5.8189	0.000484481	0.00177643	no hit
CTHT_0022150	G0S410	Putative microtubule binding protein OS=Chaetomium thermophilum (strain DSM 1495 / CBS 144.50 / IMI 039719) GN=CTHT_0022150 PE=4 SV=1	3	6.57251	Naa15 - WT	-0.432308	23.8537	-5.79884	0.000495192	0.00180685	no hit
CTHT_0051990	G0SDJ3	Translation initiation factor 3-like protein OS=Chaetomium thermophilum (strain DSM 1495 / CBS 144.50 / IMI 039719) GN=CTHT_0051990 PE=4 SV=1	7	7.17477	Naa15 - WT	0.577686	25.4817	5.78912	0.000500479	0.00181727	no hit
CTHT_0060780	G0SF47	Putative nuclear movement protein OS=Chaetomium thermophilum (strain DSM 1495 / CBS 144.50 / IMI 039719) GN=CTHT_0060780 PE=4 SV=1	2	6.28805	Naa15 - WT	-0.913243	22.2192	-5.77636	0.000507512	0.00183391	no hit
CTHT_0072590	G0SFY5	Putative uncharacterized protein OS=Chaetomium thermophilum (strain DSM 1495 / CBS 144.50 / IMI 039719) GN=CTHT_0072590 PE=4 SV=1	3	6.49074	Naa15 - WT	0.482832	23.6796	5.75797	0.000517837	0.00186139	no hit
CTHT_0032740	G0S597	Translation initiation factor 2 alpha subunit-like protein OS=Chaetomium thermophilum (strain DSM 1495 / CBS 144.50 / IMI 039719) GN=CTHT_0032740 PE=4 SV=1	6	6.99549	Naa15 - WT	0.554213	25.3805	5.75075	0.000521957	0.00186139	no hit
CTHT_0017550	G0S2K5	Putative phosphatidylinositol transporter protein OS=Chaetomium thermophilum (strain DSM 1495 / CBS 144.50 / IMI 039719) GN=CTHT_0017550 PE=4 SV=1	4	6.46361	Naa15 - WT	-0.438997	23.9234	-5.74966	0.000522582	0.00186139	no hit
CTHT_0064950	G0SG41	Putative nucleoside protein OS=Chaetomium thermophilum (strain DSM 1495 / CBS 144.50 / IMI 039719) GN=CTHT_0064950 PE=3 SV=1	4	8.00209	Naa15 - WT	-0.633808	25.659	-5.74515	0.000525173	0.00186175	no hit
CTHT_0001220	G0RZ05	Cytochrome-C oxidase-like protein OS=Chaetomium thermophilum (strain DSM 1495 / CBS 144.50 / IMI 039719) GN=CTHT_0001220 PE=4 SV=1	2	6.64849	Naa15 - WT	-0.926037	23.39	-5.73721	0.000529776	0.00186921	no hit
CTHT_0070670	G0SHN5	Putative uncharacterized protein OS=Chaetomium thermophilum (strain DSM 1495 / CBS 144.50 / IMI 039719) GN=CTHT_0070670 PE=3 SV=1	2	6.26143	Naa15 - WT	0.720862	22.9167	5.69968	0.000552137	0.00193896	no hit
CTHT_0028090	G0S7G8	Putative nucleosome assembly protein OS=Chaetomium thermophilum (strain DSM 1495 / CBS 144.50 / IMI 039719) GN=CTHT_0028090 PE=3 SV=1	5	7.4165	Naa15 - WT	-0.416669	25.7877	-5.68637	0.000560317	0.00195849	no hit
CTHT_0020050	G0S383	Eukaryotic translation initiation factor 3 subunit E OS=Chaetomium thermophilum (strain DSM 1495 / CBS 144.50 / IMI 039719) GN=CTHT_0020050 PE=3 SV=1	6	7.13904	Naa15 - WT	0.582329	25.026	5.66863	0.00057143	0.00198805	no hit
CTHT_0037170	G0S7V9	Putative pyridoxine biosynthesis protein OS=Chaetomium thermophilum (strain DSM 1495 / CBS 144.50 / IMI 039719) GN=CTHT_0037170 PE=3 SV=1	10	7.43673	Naa15 - WT	-0.548078	26.376	-5.66068	0.000576488	0.00199636	no hit
CTHT_0032980	G0S5H5	Putative uncharacterized protein OS=Chaetomium thermophilum (strain DSM 1495 / CBS 144.50 / IMI 039719) GN=CTHT_0032980 PE=4 SV=1	3	6.64391	Naa15 - WT	0.496725	24.4168	5.65368	0.000580979	0.00200264	no hit
CTHT_0028580	G0S7R8	Putative farnesyl pyrophosphate protein OS=Chaetomium thermophilum (strain DSM 1495 / CBS 144.50 / IMI 039719) GN=CTHT_0028580 PE=3 SV=1	3	7.34549	Naa15 - WT	-0.477234	25.1322	-5.62682	0.000598593	0.00205389	no hit
CTHT_0048550	G0SB16	Putative uncharacterized protein OS=Chaetomium thermophilum (strain DSM 1495 / CBS 144.50 / IMI 039719) GN=CTHT_0048550 PE=4 SV=1	3	6.47079	Naa15 - WT	0.414607	23.2242	5.59457	0.000620524	0.00211248	no hit
CTHT_0018780	G0S2X0	Putative uncharacterized protein OS=Chaetomium thermophilum (strain DSM 1495 / CBS 144.50 / IMI 039719) GN=CTHT_0018780 PE=4 SV=1	4	6.86211	Naa15 - WT	-0.63038	24.8262	-5.59342	0.000621319	0.00211248	no hit
CTHT_0044390	G0S935	Phosphoenolpyruvate carboxykinase-like protein OS=Chaetomium thermophilum (strain DSM 1495 / CBS 144.50 / IMI 039719) GN=CTHT_0044390 PE=3 SV=1	5	7.26592	Naa15 - WT	0.481073	24.7082	5.54566	0.000655486	0.00221857	no hit
CTHT_0032830	G0S5G0	Aromatic-L-amino-acid decarboxylase-like protein OS=Chaetomium thermophilum (strain DSM 1495 / CBS 144.50 / IMI 039719) GN=CTHT_0032830 PE=3 SV=1	2	6.69499	Naa15 - WT	-0.520904	22.932	-5.54041	0.000659374	0.00222167	no hit
CTHT_0042260	G0SAH0	Putative uncharacterized protein OS=Chaetomium thermophilum (strain DSM 1495 / CBS 144.50 / IMI 039719) GN=CTHT_0042260 PE=4 SV=1	3	6.60611	Naa15 - WT	0.426297	23.9841	5.51249	0.000680442	0.00228238	no hit
CTHT_0006400	G0RYE4	Putative uncharacterized protein OS=Chaetomium thermophilum (strain DSM 1495 / CBS 144.50 / IMI 039719) GN=CTHT_0006400 PE=4 SV=1	3	6.37104	Naa15 - WT	-0.805362	23.3089	-5.50216	0.000688427	0.00229885	no hit
CTHT_0062290	G0SE37	Putative uncharacterized protein OS=Chaetomium thermophilum (strain DSM 1495 / CBS 144.50 / IMI 039719) GN=CTHT_0062290 PE=4 SV=1	4	7.18375	Naa15 - WT	0.396203	25.1735	5.47934	0.000706433	0.0023485	no hit
CTHT_0043810	G0S8X8	Homoserine dehydrogenase OS=Chaetomium thermophilum (strain DSM 1495 / CBS 144.50 / IMI 039719) GN=CTHT_0043810 PE=3 SV=1	4	6.77245	Naa15 - WT	-0.641255	24.285	-5.45532	0.00072595	0.0024027	no hit
CTHT_0045260	G0S9B8	Putative uncharacterized protein OS=Chaetomium thermophilum (strain DSM 1495 / CBS 144.50 / IMI 039719) GN=CTHT_0045260 PE=4 SV=1	6	7.01468	Naa15 - WT	-0.589981	25.4595	-5.43335	0.000744317	0.00245264	no hit
CTHT_0071230	G0SFL1	40S ribosomal protein S14-like protein OS=Chaetomium thermophilum (strain DSM 1495 / CBS 144.50 / IMI 039719) GN=CTHT_0071230 PE=3 SV=1	5	8.16486	Naa15 - WT	2.45545	24.734	5.39674	0.000776086	0.00254611	hit
CTHT_0027010	G0S6V5	Kynureninase OS=Chaetomium thermophilum (strain DSM 1495 / CBS 144.50 / IMI 039719) GN=CTHT_0027010 PE=3 SV=1	3	6.4775	Naa15 - WT	-0.467621	24.094	-5.38541	0.000786221	0.00256451	no hit
CTHT_0008710	G0S046	Acetolactate synthase small subunit-like protein OS=Chaetomium thermophilum (strain DSM 1495 / CBS 144.50 / IMI 039719) GN=CTHT_0008710 PE=4 SV=1	3	6.98495	Naa15 - WT	-0.477854	24.5016	-5.38282	0.000788553	0.00256451	no hit
CTHT_0027020	G0S6V6	NAD-specific glutamate dehydrogenase-like protein OS=Chaetomium thermophilum (strain DSM 1495 / CBS 144.50 / IMI 039719) GN=CTHT_0027020 PE=4 SV=1	8	6.8415	Naa15 - WT	0.794193	24.9692	5.32291	0.000844796	0.00273553	no hit
CTHT_0007260	G0RYM9	Putative uncharacterized protein OS=Chaetomium thermophilum (strain DSM 1495 / CBS 144.50 / IMI 039719) GN=CTHT_0007260 PE=3 SV=1	3	6.73987	Naa15 - WT	-0.932163	24.3734	-5.31631	0.000851255	0.00274456	no hit
CTHT_0027890	G0S7E8	Putative tropomyosin protein OS=Chaetomium thermophilum (strain DSM 1495 / CBS 144.50 / IMI 039719) GN=CTHT_0027890 PE=4 SV=1	6	7.31505	Naa15 - WT	0.795894	25.0982	5.28794	0.000879661	0.00282397	no hit
CTHT_0065790	G0SGC1	Saccharopine dehydrogenase-like protein OS=Chaetomium thermophilum (strain DSM 1495 / CBS 144.50 / IMI 039719) GN=CTHT_0065790 PE=4 SV=1	6	7.13135	Naa15 - WT	-0.432829	25.6493	-5.28251	0.000885209	0.00282964	no hit
CTHT_0033790	G0S5V8	Eukaryotic translation initiation factor 3 subunit G OS=Chaetomium thermophilum (strain DSM 1495 / CBS 144.50 / IMI 039719) GN=CTHT_0033790 PE=3 SV=1	5	6.8511	Naa15 - WT	0.504659	25.0966	5.26789	0.000900361	0.00286583	no hit
CTHT_0024080	G0S549	Putative uncharacterized protein OS=Chaetomium thermophilum (strain DSM 1495 / CBS 144.50 / IMI 039719) GN=CTHT_0024080 PE=4 SV=1	2	6.10482	Naa15 - WT	-0.46258	22.2687	-5.24864	0.000920747	0.0029183	no hit
CTHT_0018760	G0S2W8	Putative uncharacterized protein OS=Chaetomium thermophilum (strain DSM 1495 / CBS 144.50 / IMI 039719) GN=CTHT_0018760 PE=4 SV=1	2	6.05379	Naa15 - WT	0.490354	22.5396	5.18194	0.000995391	0.00312362	no hit
CTHT_0026510	G0S6K2	Acetoacetate-CoA ligase-like protein OS=Chaetomium thermophilum (strain DSM 1495 / CBS 144.50 / IMI 039719) GN=CTHT_0026510 PE=4 SV=1	2	6.33876	Naa15 - WT	-0.391903	22.3818	-5.18149	0.000995915	0.00312362	no hit
CTHT_0003590	G0RZN4	Eukaryotic translation initiation factor 3-like protein OS=Chaetomium thermophilum (strain DSM 1495 / CBS 144.50 / IMI 039719) GN=CTHT_0003590 PE=4 SV=1	5	7.14232	Naa15 - WT	0.65291	25.1441	5.17966	0.000998055	0.00312362	no hit
CTHT_0071550	G0SFP0	Putative uncharacterized protein OS=Chaetomium thermophilum (strain DSM 1495 / CBS 144.50 / IMI 039719) GN=CTHT_0071550 PE=4 SV=1	18	6.98399	Naa15 - WT	0.545928	26.2059	5.17531	0.00100317	0.00312655	no hit
CTHT_0002980	G0RZH5	Histone H3 OS=Chaetomium thermophilum (strain DSM 1495 / CBS 144.50 / IMI 039719) GN=CTHT_0002980 PE=3 SV=1	2	6.76762	Naa15 - WT	-0.442137	24.2922	-5.16376	0.00101688	0.00315613	no hit
CTHT_0069060	G0SH82	Phosphoribosylglycinamide formyltransferase-like protein OS=Chaetomium thermophilum (strain DSM 1495 / CBS 144.50 / IMI 039719) GN=CTHT_0069060 PE=4 SV=1	2	6.50466	Naa15 - WT	-0.717727	22.9574	-5.12689	0.00106204	0.00328267	no hit
CTHT_0020550	G0S3C8	Aminopeptidase-like protein OS=Chaetomium thermophilum (strain DSM 1495 / CBS 144.50 / IMI 039719) GN=CTHT_0020550 PE=4 SV=1	6	6.92181	Naa15 - WT	-0.40855	25.2488	-5.11357	0.00107889	0.00332102	no hit
CTHT_0017410	G0S2J1	Putative eukaryotic translation initiation factor OS=Chaetomium thermophilum (strain DSM 1495 / CBS 144.50 / IMI 039719) GN=CTHT_0017410 PE=4 SV=1	2	5.92469	Naa15 - WT	0.433595	22.5235	5.0497	0.00116389	0.00356799	no hit
CTHT_0061360	G0SFA5	3-hydroxyisobutyryl-CoA hydrolase-like protein OS=Chaetomium thermophilum (strain DSM 1495 / CBS 144.50 / IMI 039719) GN=CTHT_0061360 PE=3 SV=1	4	6.82559	Naa15 - WT	-0.450215	24.4604	-5.02617	0.00119705	0.00365466	no hit
CTHT_0032880	G0S5G5	Ubiquitin carboxyl-terminal hydrolase-like protein OS=Chaetomium thermophilum (strain DSM 1495 / CBS 144.50 / IMI 039719) GN=CTHT_0032880 PE=4 SV=1	2	6.47379	Naa15 - WT	-0.448929	22.8666	-5.01354	0.00121526	0.00369518	no hit
CTHT_0033940	G0S626	Putative uncharacterized protein OS=Chaetomium thermophilum (strain DSM 1495 / CBS 144.50 / IMI 039719) GN=CTHT_0033940 PE=4 SV=1	5	6.75839	Naa15 - WT	-0.363845	23.6954	-4.99358	0.00124468	0.00376931	no hit
CTHT_0025050	G0S5Q0	Mitochondrial pyruvate dehydrogenase protein x component-like protein OS=Chaetomium thermophilum (strain DSM 1495 / CBS 144.50 / IMI 039719) GN=CTHT_0025050 PE=4 SV=1	4	6.51515	Naa15 - WT	-0.654462	24.4246	-4.94283	0.00132307	0.00399054	no hit
CTHT_0053310	G0SDX2	Putative GTP-binding protein OS=Chaetomium thermophilum (strain DSM 1495 / CBS 144.50 / IMI 039719) GN=CTHT_0053310 PE=4 SV=1	6	7.29775	Naa15 - WT	-0.460411	25.4591	-4.90512	0.00138482	0.00416002	no hit
CTHT_0034930	G0S6H4	Putative uncharacterized protein OS=Chaetomium thermophilum (strain DSM 1495 / CBS 144.50 / IMI 039719) GN=CTHT_0034930 PE=4 SV=1	3	6.48077	Naa15 - WT	-0.389602	24.0496	-4.9017	0.00139058	0.00416061	no hit
CTHT_0054180	G0SBN2	Putative uncharacterized protein OS=Chaetomium thermophilum (strain DSM 1495 / CBS 144.50 / IMI 039719) GN=CTHT_0054180 PE=4 SV=1	5	7.15626	Naa15 - WT	-0.38842	24.4267	-4.89161	0.00140772	0.0041951	no hit
CTHT_0028130	G0S7H2	Phosphoserine aminotransferase-like protein OS=Chaetomium thermophilum (strain DSM 1495 / CBS 144.50 / IMI 039719) GN=CTHT_0028130 PE=3 SV=1	3	6.70568	Naa15 - WT	-0.39286	24.6488	-4.8463	0.00148755	0.00441543	no hit
CTHT_0002660	G0RZE3	Putative uncharacterized protein OS=Chaetomium thermophilum (strain DSM 1495 / CBS 144.50 / IMI 039719) GN=CTHT_0002660 PE=4 SV=1	5	6.71407	Naa15 - WT	-0.396424	24.6671	-4.83053	0.0015165	0.00448358	no hit
CTHT_0053520	G0SDZ2	Putative uncharacterized protein OS=Chaetomium thermophilum (strain DSM 1495 / CBS 144.50 / IMI 039719) GN=CTHT_0053520 PE=4 SV=1	6	6.65265	Naa15 - WT	0.353502	24.6065	4.82667	0.00152369	0.00448709	no hit
CTHT_0008890	G0S064	Putative uncharacterized protein OS=Chaetomium thermophilum (strain DSM 1495 / CBS 144.50 / IMI 039719) GN=CTHT_0008890 PE=4 SV=1	2	6.32266	Naa15 - WT	-0.470264	22.5058	-4.80962	0.00155584	0.00456379	no hit
CTHT_0016060	G0S257	Putative uncharacterized protein OS=Chaetomium thermophilum (strain DSM 1495 / CBS 144.50 / IMI 039719) GN=CTHT_0016060 PE=3 SV=1	3	6.37399	Naa15 - WT	-1.37487	24.5216	-4.79242	0.00158903	0.00464295	no hit
CTHT_0013660	G0S1H9	Putative uncharacterized protein OS=Chaetomium thermophilum (strain DSM 1495 / CBS 144.50 / IMI 039719) GN=CTHT_0013660 PE=4 SV=1	7	6.73322	Naa15 - WT	0.353741	24.7401	4.78924	0.00159526	0.00464302	no hit
CTHT_0050360	G0SD09	Fructose-bisphosphate aldolase-like protein OS=Chaetomium thermophilum (strain DSM 1495 / CBS 144.50 / IMI 039719) GN=CTHT_0050360 PE=4 SV=1	6	8.21188	Naa15 - WT	-0.437464	26.7861	-4.77947	0.00161454	0.00468093	no hit
CTHT_0030150	G0S3P7	Nuclear segregation protein (Bfr1)-like protein OS=Chaetomium thermophilum (strain DSM 1495 / CBS 144.50 / IMI 039719) GN=CTHT_0030150 PE=4 SV=1	11	6.82004	Naa15 - WT	0.497056	25.7532	4.75499	0.00166398	0.00480563	no hit
CTHT_0007240	G0RYM7	Mitochondrial ubiquinol-cytochrome-C reductase complex core protein 2-like protein OS=Chaetomium thermophilum (strain DSM 1495 / CBS 144.50 / IMI 039719) GN=CTHT_0007240 PE=4 SV=1	11	7.55846	Naa15 - WT	-0.686406	26.8357	-4.71862	0.00174054	0.00500741	no hit
CTHT_0029220	G0S834	Putative rho-GTPase-activating protein OS=Chaetomium thermophilum (strain DSM 1495 / CBS 144.50 / IMI 039719) GN=CTHT_0029220 PE=4 SV=1	5	6.43535	Naa15 - WT	0.401318	24.0389	4.70615	0.00176767	0.00506595	no hit
CTHT_0035120	G0S6P5	Glucose-6-phosphate isomerase OS=Chaetomium thermophilum (strain DSM 1495 / CBS 144.50 / IMI 039719) GN=CTHT_0035120 PE=3 SV=1	11	7.57836	Naa15 - WT	-0.335129	26.5366	-4.69969	0.00178189	0.00508724	no hit
CTHT_0059350	G0SEQ7	V-ATPase C subunit (Vacuolar proton pump C subunit)-like protein OS=Chaetomium thermophilum (strain DSM 1495 / CBS 144.50 / IMI 039719) GN=CTHT_0059350 PE=4 SV=1	4	6.25069	Naa15 - WT	-0.428361	24.237	-4.69457	0.00179327	0.00510024	no hit
CTHT_0013890	G0S1K1	Proteasome subunit alpha type OS=Chaetomium thermophilum (strain DSM 1495 / CBS 144.50 / IMI 039719) GN=CTHT_0013890 PE=3 SV=1	2	6.70891	Naa15 - WT	-0.346957	23.5346	-4.66171	0.00186817	0.00529314	no hit
CTHT_0048050	G0SAW7	Thiosulfate sulfurtransferase-like protein OS=Chaetomium thermophilum (strain DSM 1495 / CBS 144.50 / IMI 039719) GN=CTHT_0048050 PE=4 SV=1	2	6.67238	Naa15 - WT	-0.419002	23.2114	-4.64702	0.00190275	0.00536295	no hit
CTHT_0054260	G0SBP0	Putative uncharacterized protein OS=Chaetomium thermophilum (strain DSM 1495 / CBS 144.50 / IMI 039719) GN=CTHT_0054260 PE=4 SV=1	8	6.40687	Naa15 - WT	0.379005	24.8629	4.64459	0.00190854	0.00536295	no hit
CTHT_0067850	G0SGW9	AP-1 complex subunit gamma-1-like protein OS=Chaetomium thermophilum (strain DSM 1495 / CBS 144.50 / IMI 039719) GN=CTHT_0067850 PE=4 SV=1	2	6.05328	Naa15 - WT	0.864976	22.8487	4.64218	0.00191432	0.00536295	no hit
CTHT_0038920	G0S3U5	Putative uncharacterized protein OS=Chaetomium thermophilum (strain DSM 1495 / CBS 144.50 / IMI 039719) GN=CTHT_0038920 PE=4 SV=1	3	5.9543	Naa15 - WT	0.494332	23.2321	4.6353	0.00193087	0.00538914	no hit
CTHT_0009410	G0S0B3	Carbamoyl-phosphate synthase arginine-specific large chain-like protein OS=Chaetomium thermophilum (strain DSM 1495 / CBS 144.50 / IMI 039719) GN=CTHT_0009410 PE=4 SV=1	9	7.06922	Naa15 - WT	-0.395366	25.6603	-4.61458	0.00198164	0.00551029	no hit
CTHT_0010030	G0S0H4	Probable acetate kinase OS=Chaetomium thermophilum (strain DSM 1495 / CBS 144.50 / IMI 039719) GN=CTHT_0010030 PE=3 SV=1	3	6.5339	Naa15 - WT	0.443478	23.9178	4.60555	0.00200424	0.0055525	no hit
CTHT_0065730	G0SGB5	Elongation factor Tu OS=Chaetomium thermophilum (strain DSM 1495 / CBS 144.50 / IMI 039719) GN=CTHT_0065730 PE=3 SV=1	8	7.80337	Naa15 - WT	-0.527661	26.1915	-4.57818	0.00207443	0.00572575	no hit
CTHT_0020780	G0S3F0	Putative uncharacterized protein OS=Chaetomium thermophilum (strain DSM 1495 / CBS 144.50 / IMI 039719) GN=CTHT_0020780 PE=4 SV=1	3	6.5505	Naa15 - WT	-0.552016	24.0838	-4.56268	0.00211537	0.00581727	no hit
CTHT_0000660	G0RYV0	Fructose-2,6-bisphosphatase-like protein OS=Chaetomium thermophilum (strain DSM 1495 / CBS 144.50 / IMI 039719) GN=CTHT_0000660 PE=4 SV=1	2	5.90864	Naa15 - WT	0.511049	22.5868	4.55703	0.00213053	0.0058375	no hit
CTHT_0009760	G0S0E7	Putative uncharacterized protein OS=Chaetomium thermophilum (strain DSM 1495 / CBS 144.50 / IMI 039719) GN=CTHT_0009760 PE=4 SV=1	3	6.23168	Naa15 - WT	0.689535	22.7189	4.50338	0.0022804	0.0062088	no hit
CTHT_0063920	G0SEJ0	Putative uncharacterized protein OS=Chaetomium thermophilum (strain DSM 1495 / CBS 144.50 / IMI 039719) GN=CTHT_0063920 PE=4 SV=1	3	6.70397	Naa15 - WT	-0.314469	24.9012	-4.5026	0.00228265	0.0062088	no hit
CTHT_0061960	G0SE04	Glycogen synthase kinase 3-like protein OS=Chaetomium thermophilum (strain DSM 1495 / CBS 144.50 / IMI 039719) GN=CTHT_0061960 PE=4 SV=1	6	7.0977	Naa15 - WT	0.5151	25.2772	4.4805	0.00234775	0.00636275	no hit
CTHT_0007940	G0RZX2	Casein kinase I-like protein OS=Chaetomium thermophilum (strain DSM 1495 / CBS 144.50 / IMI 039719) GN=CTHT_0007940 PE=3 SV=1	5	6.56663	Naa15 - WT	0.601763	24.2538	4.47476	0.002365	0.00638637	no hit
CTHT_0005050	G0RY15	Adenylate kinase-like protein OS=Chaetomium thermophilum (strain DSM 1495 / CBS 144.50 / IMI 039719) GN=CTHT_0005050 PE=3 SV=1	4	6.56581	Naa15 - WT	-0.421145	24.4994	-4.44511	0.00245629	0.006609	no hit
CTHT_0073820	G0SHY5	Putative uncharacterized protein OS=Chaetomium thermophilum (strain DSM 1495 / CBS 144.50 / IMI 039719) GN=CTHT_0073820 PE=4 SV=1	3	6.38068	Naa15 - WT	-0.75054	23.1564	-4.38186	0.00266413	0.00713441	no hit
CTHT_0006240	G0RYC9	ATP synthase subunit beta OS=Chaetomium thermophilum (strain DSM 1495 / CBS 144.50 / IMI 039719) GN=CTHT_0006240 PE=3 SV=1	7	7.91424	Naa15 - WT	-0.52569	25.9912	-4.37997	0.00267064	0.00713441	no hit
CTHT_0000590	G0RYU3	Alcohol dehydrogenase-like protein OS=Chaetomium thermophilum (strain DSM 1495 / CBS 144.50 / IMI 039719) GN=CTHT_0000590 PE=3 SV=1	7	7.22238	Naa15 - WT	-0.47159	25.6973	-4.36572	0.00272021	0.00724099	no hit
CTHT_0027800	G0S786	Porphobilinogen deaminase-like protein OS=Chaetomium thermophilum (strain DSM 1495 / CBS 144.50 / IMI 039719) GN=CTHT_0027800 PE=3 SV=1	3	6.5344	Naa15 - WT	-0.358419	24.0735	-4.33569	0.00282793	0.00749443	no hit
CTHT_0025650	G0S613	Triosephosphate isomerase OS=Chaetomium thermophilum (strain DSM 1495 / CBS 144.50 / IMI 039719) GN=CTHT_0025650 PE=3 SV=1	5	7.51788	Naa15 - WT	-0.417816	25.0285	-4.33248	0.00283975	0.00749443	no hit
CTHT_0022050	G0S402	Cystathionine beta-synthase-like protein OS=Chaetomium thermophilum (strain DSM 1495 / CBS 144.50 / IMI 039719) GN=CTHT_0022050 PE=4 SV=1	6	7.03098	Naa15 - WT	-0.353079	24.7803	-4.33092	0.00284548	0.00749443	no hit
CTHT_0071030	G0SFJ2	Putative uncharacterized protein OS=Chaetomium thermophilum (strain DSM 1495 / CBS 144.50 / IMI 039719) GN=CTHT_0071030 PE=3 SV=1	3	6.5192	Naa15 - WT	-0.367011	24.7879	-4.32678	0.0028608	0.00750372	no hit
CTHT_0066570	G0SGJ7	Putative N-terminal asparagine protein OS=Chaetomium thermophilum (strain DSM 1495 / CBS 144.50 / IMI 039719) GN=CTHT_0066570 PE=4 SV=1	3	6.16614	Naa15 - WT	-0.543348	22.823	-4.32456	0.00286907	0.00750372	no hit
CTHT_0064990	G0SG45	Putative uncharacterized protein OS=Chaetomium thermophilum (strain DSM 1495 / CBS 144.50 / IMI 039719) GN=CTHT_0064990 PE=3 SV=1	2	6.63084	Naa15 - WT	-0.348951	23.4932	-4.29331	0.00298801	0.00778756	no hit
CTHT_0069590	G0SHD0	Putative uncharacterized protein OS=Chaetomium thermophilum (strain DSM 1495 / CBS 144.50 / IMI 039719) GN=CTHT_0069590 PE=4 SV=1	3	6.19949	Naa15 - WT	-0.469875	23.2728	-4.28457	0.0030222	0.00784931	no hit
CTHT_0010480	G0S0L9	Putative actin binding protein OS=Chaetomium thermophilum (strain DSM 1495 / CBS 144.50 / IMI 039719) GN=CTHT_0010480 PE=4 SV=1	2	6.4176	Naa15 - WT	-0.557124	23.2393	-4.26316	0.00310785	0.00804384	no hit
CTHT_0039450	G0S4A2	Sulfite reductase-like protein OS=Chaetomium thermophilum (strain DSM 1495 / CBS 144.50 / IMI 039719) GN=CTHT_0039450 PE=3 SV=1	2	5.79924	Naa15 - WT	0.495661	21.6309	4.24649	0.00317634	0.00819275	no hit
CTHT_0072970	G0SHQ2	Putative ribosomal protein OS=Chaetomium thermophilum (strain DSM 1495 / CBS 144.50 / IMI 039719) GN=CTHT_0072970 PE=3 SV=1	6	8.31015	Naa15 - WT	1.55899	26.1525	4.238	0.00321185	0.00825588	hit
CTHT_0034160	G0S647	Putative uncharacterized protein OS=Chaetomium thermophilum (strain DSM 1495 / CBS 144.50 / IMI 039719) GN=CTHT_0034160 PE=4 SV=1	3	5.99754	Naa15 - WT	0.455412	21.8525	4.22518	0.0032663	0.00836711	no hit
CTHT_0041970	G0SAE3	40S ribosomal protein S24 OS=Chaetomium thermophilum (strain DSM 1495 / CBS 144.50 / IMI 039719) GN=CTHT_0041970 PE=3 SV=1	3	6.8971	Naa15 - WT	0.600822	24.3642	4.213	0.00331897	0.00847301	no hit
CTHT_0002640	G0RZE1	Putative uncharacterized protein OS=Chaetomium thermophilum (strain DSM 1495 / CBS 144.50 / IMI 039719) GN=CTHT_0002640 PE=4 SV=1	2	7.03763	Naa15 - WT	-1.27143	24.0383	-4.20017	0.00337544	0.00858785	no hit
CTHT_0017030	G0S2F3	Putative ER to golgi transport protein OS=Chaetomium thermophilum (strain DSM 1495 / CBS 144.50 / IMI 039719) GN=CTHT_0017030 PE=4 SV=1	2	6.15316	Naa15 - WT	0.415508	22.7335	4.1675	0.00352402	0.00888723	no hit
CTHT_0005850	G0RY90	Mitochondrial ATP synthase subunit 5-like protein OS=Chaetomium thermophilum (strain DSM 1495 / CBS 144.50 / IMI 039719) GN=CTHT_0005850 PE=3 SV=1	3	7.09263	Naa15 - WT	-0.669443	25.1138	-4.16716	0.00352559	0.00888723	no hit
CTHT_0063670	G0SEG5	Coenzyme A synthetase-like protein OS=Chaetomium thermophilum (strain DSM 1495 / CBS 144.50 / IMI 039719) GN=CTHT_0063670 PE=4 SV=1	3	6.05162	Naa15 - WT	-0.335311	22.6573	-4.16601	0.00353095	0.00888723	no hit
CTHT_0049010	G0SB60	26S proteasome regulatory subunit rpn12-like protein OS=Chaetomium thermophilum (strain DSM 1495 / CBS 144.50 / IMI 039719) GN=CTHT_0049010 PE=4 SV=1	4	6.73349	Naa15 - WT	-0.378641	24.7756	-4.16394	0.00354064	0.00888723	no hit
CTHT_0007540	G0RYQ7	Putative inorganic phosphate transporter protein OS=Chaetomium thermophilum (strain DSM 1495 / CBS 144.50 / IMI 039719) GN=CTHT_0007540 PE=4 SV=1	2	6.67874	Naa15 - WT	-0.396811	23.3941	-4.16128	0.00355311	0.00888872	no hit
CTHT_0043400	G0S8U1	NADH-ubiquinone oxidoreductase 30.4 kDa subunit-like protein OS=Chaetomium thermophilum (strain DSM 1495 / CBS 144.50 / IMI 039719) GN=CTHT_0043400 PE=3 SV=1	2	6.24057	Naa15 - WT	-0.400797	22.9038	-4.15172	0.00359831	0.00897179	no hit
CTHT_0023800	G0S522	3-isopropylmalate dehydrogenase OS=Chaetomium thermophilum (strain DSM 1495 / CBS 144.50 / IMI 039719) GN=CTHT_0023800 PE=3 SV=1	4	6.96522	Naa15 - WT	-0.475758	25.0217	-4.13999	0.00365461	0.00908189	no hit
CTHT_0040520	G0SA02	Putative very-long-chain protein OS=Chaetomium thermophilum (strain DSM 1495 / CBS 144.50 / IMI 039719) GN=CTHT_0040520 PE=4 SV=1	3	6.51734	Naa15 - WT	-0.544543	23.4214	-4.10331	0.00383701	0.00950358	no hit
CTHT_0000600	G0RYU4	Aspartate aminotransferase OS=Chaetomium thermophilum (strain DSM 1495 / CBS 144.50 / IMI 039719) GN=CTHT_0000600 PE=3 SV=1	10	7.81719	Naa15 - WT	-0.429997	26.867	-4.09772	0.00386565	0.00954294	no hit
CTHT_0036710	G0S7L1	Putative uncharacterized protein OS=Chaetomium thermophilum (strain DSM 1495 / CBS 144.50 / IMI 039719) GN=CTHT_0036710 PE=4 SV=1	3	6.30504	Naa15 - WT	-0.956915	23.6018	-4.08356	0.00393928	0.00969271	no hit
CTHT_0014660	G0S1S7	Aspartyl-tRNA synthetase-like protein OS=Chaetomium thermophilum (strain DSM 1495 / CBS 144.50 / IMI 039719) GN=CTHT_0014660 PE=3 SV=1	8	6.89384	Naa15 - WT	-0.306945	25.6016	-4.0535	0.00410066	0.0100567	no hit
CTHT_0047460	G0S9W9	Argininosuccinate lyase-like protein OS=Chaetomium thermophilum (strain DSM 1495 / CBS 144.50 / IMI 039719) GN=CTHT_0047460 PE=3 SV=1	4	7.04521	Naa15 - WT	-0.373451	24.4758	-4.05041	0.00411763	0.0100653	no hit
CTHT_0055720	G0SC31	Putative uncharacterized protein OS=Chaetomium thermophilum (strain DSM 1495 / CBS 144.50 / IMI 039719) GN=CTHT_0055720 PE=3 SV=1	2	6.49956	Naa15 - WT	-0.372764	23.408	-4.02789	0.00424378	0.0103088	no hit
CTHT_0043530	G0S8V2	Alpha subunit-like protein OS=Chaetomium thermophilum (strain DSM 1495 / CBS 144.50 / IMI 039719) GN=CTHT_0043530 PE=4 SV=1	5	7.17392	Naa15 - WT	0.34511	24.3733	4.02771	0.00424479	0.0103088	no hit
CTHT_0051700	G0SDG5	Indoleamine 2,3-dioxygenase-like protein OS=Chaetomium thermophilum (strain DSM 1495 / CBS 144.50 / IMI 039719) GN=CTHT_0051700 PE=4 SV=1	3	6.77921	Naa15 - WT	-0.340427	24.7356	-4.02127	0.00428167	0.0103647	no hit
CTHT_0013310	G0S1E5	Isovaleryl-CoA dehydrogenase-like protein OS=Chaetomium thermophilum (strain DSM 1495 / CBS 144.50 / IMI 039719) GN=CTHT_0013310 PE=3 SV=1	7	7.44146	Naa15 - WT	-0.372857	26.0532	-3.99746	0.00442093	0.0106673	no hit
CTHT_0030930	G0S470	Glutaminyl-tRNA synthetase-like protein OS=Chaetomium thermophilum (strain DSM 1495 / CBS 144.50 / IMI 039719) GN=CTHT_0030930 PE=3 SV=1	4	6.3553	Naa15 - WT	0.598201	24.262	3.95103	0.00470677	0.0113205	no hit
CTHT_0024020	G0S543	Adenylosuccinate lyase-like protein OS=Chaetomium thermophilum (strain DSM 1495 / CBS 144.50 / IMI 039719) GN=CTHT_0024020 PE=4 SV=1	10	7.72845	Naa15 - WT	-0.320642	26.3953	-3.92677	0.00486409	0.0116613	no hit
CTHT_0021690	G0S3L5	Acetyl-CoA carboxylase-like protein OS=Chaetomium thermophilum (strain DSM 1495 / CBS 144.50 / IMI 039719) GN=CTHT_0021690 PE=4 SV=1	11	6.91491	Naa15 - WT	0.290201	26.1137	3.89596	0.00507202	0.012121	no hit
CTHT_0056900	G0SCE2	60S ribosomal protein L20 OS=Chaetomium thermophilum (strain DSM 1495 / CBS 144.50 / IMI 039719) GN=CTHT_0056900 PE=3 SV=1	6	7.96787	Naa15 - WT	1.0292	25.7398	3.86769	0.00527128	0.0125571	hit
CTHT_0017570	G0S2K7	Putative uncharacterized protein OS=Chaetomium thermophilum (strain DSM 1495 / CBS 144.50 / IMI 039719) GN=CTHT_0017570 PE=4 SV=1	2	6.74294	Naa15 - WT	-0.297408	23.5813	-3.84358	0.0054479	0.0129347	no hit
CTHT_0047930	G0SAV6	Fumarate reductase-like protein OS=Chaetomium thermophilum (strain DSM 1495 / CBS 144.50 / IMI 039719) GN=CTHT_0047930 PE=4 SV=1	9	7.2547	Naa15 - WT	-0.308447	25.5932	-3.84138	0.00546439	0.0129347	no hit
CTHT_0006170	G0RYC2	Putative uncharacterized protein OS=Chaetomium thermophilum (strain DSM 1495 / CBS 144.50 / IMI 039719) GN=CTHT_0006170 PE=4 SV=1	6	6.99453	Naa15 - WT	0.34565	24.8185	3.83757	0.00549293	0.0129612	no hit
CTHT_0059880	G0SEV9	Putative uncharacterized protein OS=Chaetomium thermophilum (strain DSM 1495 / CBS 144.50 / IMI 039719) GN=CTHT_0059880 PE=3 SV=1	2	6.8257	Naa15 - WT	0.553178	23.0413	3.80589	0.00573696	0.0134945	no hit
CTHT_0050940	G0SD91	Putative uncharacterized protein OS=Chaetomium thermophilum (strain DSM 1495 / CBS 144.50 / IMI 039719) GN=CTHT_0050940 PE=3 SV=1	5	6.78276	Naa15 - WT	-0.3095	25.1921	-3.77626	0.00597575	0.0140121	no hit
CTHT_0046180	G0S9K2	Isocitrate dehydrogenase [NADP] OS=Chaetomium thermophilum (strain DSM 1495 / CBS 144.50 / IMI 039719) GN=CTHT_0046180 PE=3 SV=1	14	7.47355	Naa15 - WT	-0.321255	26.8191	-3.77343	0.00599911	0.0140229	no hit
CTHT_0007790	G0RYT1	Putative uncharacterized protein OS=Chaetomium thermophilum (strain DSM 1495 / CBS 144.50 / IMI 039719) GN=CTHT_0007790 PE=4 SV=1	3	6.87635	Naa15 - WT	-0.381548	23.9161	-3.76983	0.00602897	0.0140488	no hit
CTHT_0062520	G0SE57	Putative uncharacterized protein OS=Chaetomium thermophilum (strain DSM 1495 / CBS 144.50 / IMI 039719) GN=CTHT_0062520 PE=4 SV=1	4	6.39369	Naa15 - WT	-0.266492	24.3689	-3.72811	0.00638694	0.0148367	no hit
CTHT_0014810	G0S1U1	Nicotinate-nucleotide pyrophosphorylase [carboxylating]-like protein OS=Chaetomium thermophilum (strain DSM 1495 / CBS 144.50 / IMI 039719) GN=CTHT_0014810 PE=4 SV=1	10	7.12712	Naa15 - WT	-0.311591	26.2162	-3.72264	0.00643558	0.0149035	no hit
CTHT_0029520	G0S8D7	Lon protease homolog OS=Chaetomium thermophilum (strain DSM 1495 / CBS 144.50 / IMI 039719) GN=CTHT_0029520 PE=3 SV=1	8	6.59806	Naa15 - WT	-0.299707	24.9866	-3.71938	0.00646475	0.0149248	no hit
CTHT_0024790	G0S5M4	UPF0045 protein ECM15-like protein OS=Chaetomium thermophilum (strain DSM 1495 / CBS 144.50 / IMI 039719) GN=CTHT_0024790 PE=4 SV=1	3	6.51741	Naa15 - WT	-0.341883	24.1834	-3.70958	0.00655324	0.0150825	no hit
CTHT_0070140	G0SHI5	Putative uncharacterized protein OS=Chaetomium thermophilum (strain DSM 1495 / CBS 144.50 / IMI 039719) GN=CTHT_0070140 PE=4 SV=1	2	6.0175	Naa15 - WT	0.323	22.4191	3.70537	0.00659165	0.0151244	no hit
CTHT_0016310	G0S282	Serine hydroxymethyltransferase-like protein OS=Chaetomium thermophilum (strain DSM 1495 / CBS 144.50 / IMI 039719) GN=CTHT_0016310 PE=3 SV=1	6	7.14356	Naa15 - WT	-0.383051	25.209	-3.70085	0.00663318	0.0151731	no hit
CTHT_0003360	G0RZL3	NONE-like protein OS=Chaetomium thermophilum (strain DSM 1495 / CBS 144.50 / IMI 039719) GN=CTHT_0003360 PE=4 SV=1	3	7.18846	Naa15 - WT	-0.71408	24.3187	-3.69548	0.00668288	0.0152372	no hit
CTHT_0045270	G0S9B9	Putative uncharacterized protein OS=Chaetomium thermophilum (strain DSM 1495 / CBS 144.50 / IMI 039719) GN=CTHT_0045270 PE=4 SV=1	11	6.93385	Naa15 - WT	-0.303601	25.9808	-3.69343	0.00670194	0.0152372	no hit
CTHT_0032960	G0S5H3	Putative golgi vesicle protein OS=Chaetomium thermophilum (strain DSM 1495 / CBS 144.50 / IMI 039719) GN=CTHT_0032960 PE=4 SV=1	4	6.60017	Naa15 - WT	-0.360307	24.5587	-3.69052	0.00672915	0.0152527	no hit
CTHT_0068060	G0SGZ0	Putative nitroreductase family protein OS=Chaetomium thermophilum (strain DSM 1495 / CBS 144.50 / IMI 039719) GN=CTHT_0068060 PE=4 SV=1	4	6.77637	Naa15 - WT	-0.325835	24.6616	-3.66789	0.00694461	0.0156936	no hit
CTHT_0055060	G0SBW8	Mitochondrial processing peptidase beta subunit, mitochondrial (Beta-mpp)-like protein OS=Chaetomium thermophilum (strain DSM 1495 / CBS 144.50 / IMI 039719) GN=CTHT_0055060 PE=3 SV=1	11	7.49735	Naa15 - WT	-0.560723	26.8772	-3.62493	0.00737417	0.0166141	no hit
CTHT_0055440	G0SC05	Putative aminoadipate protein OS=Chaetomium thermophilum (strain DSM 1495 / CBS 144.50 / IMI 039719) GN=CTHT_0055440 PE=4 SV=1	4	6.61267	Naa15 - WT	0.336617	23.7576	3.61903	0.00743533	0.0166962	no hit
CTHT_0021100	G0S3H9	Putative uncharacterized protein OS=Chaetomium thermophilum (strain DSM 1495 / CBS 144.50 / IMI 039719) GN=CTHT_0021100 PE=4 SV=1	2	6.54834	Naa15 - WT	-0.619379	23.6462	-3.61713	0.00745523	0.0166962	no hit
CTHT_0023910	G0S532	Putative 1,2-dihydroxy-3-keto-5-methylthiopentene protein OS=Chaetomium thermophilum (strain DSM 1495 / CBS 144.50 / IMI 039719) GN=CTHT_0023910 PE=4 SV=1	3	6.28713	Naa15 - WT	0.339478	22.6472	3.55982	0.00808048	0.0180424	no hit
CTHT_0027030	G0S6V7	Prephenate dehydrogenase-like protein OS=Chaetomium thermophilum (strain DSM 1495 / CBS 144.50 / IMI 039719) GN=CTHT_0027030 PE=4 SV=1	2	6.20908	Naa15 - WT	0.301679	23.1547	3.54952	0.00819872	0.0182519	no hit
CTHT_0073980	G0SI00	Putative uncharacterized protein OS=Chaetomium thermophilum (strain DSM 1495 / CBS 144.50 / IMI 039719) GN=CTHT_0073980 PE=4 SV=1	2	6.7161	Naa15 - WT	-0.382102	23.2658	-3.53645	0.00835143	0.0185367	no hit
CTHT_0036610	G0S7K2	Putative uncharacterized protein OS=Chaetomium thermophilum (strain DSM 1495 / CBS 144.50 / IMI 039719) GN=CTHT_0036610 PE=4 SV=1	2	6.32637	Naa15 - WT	-0.269261	23.206	-3.5322	0.0084018	0.0185933	no hit
CTHT_0044020	G0S8Z8	Alanine transaminase-like protein OS=Chaetomium thermophilum (strain DSM 1495 / CBS 144.50 / IMI 039719) GN=CTHT_0044020 PE=4 SV=1	8	7.82424	Naa15 - WT	-0.276463	25.6175	-3.52725	0.00846078	0.0186686	no hit
CTHT_0064500	G0SEP6	Importin beta-4 subunit-like protein OS=Chaetomium thermophilum (strain DSM 1495 / CBS 144.50 / IMI 039719) GN=CTHT_0064500 PE=4 SV=1	3	6.50891	Naa15 - WT	0.313634	23.3324	3.5203	0.00854429	0.0187974	no hit
CTHT_0054340	G0SBP8	Putative translation initiation factor OS=Chaetomium thermophilum (strain DSM 1495 / CBS 144.50 / IMI 039719) GN=CTHT_0054340 PE=4 SV=1	8	7.29265	Naa15 - WT	0.407717	26.4096	3.507	0.00870677	0.0190987	no hit
CTHT_0015950	G0S246	Putative ATP citrate protein OS=Chaetomium thermophilum (strain DSM 1495 / CBS 144.50 / IMI 039719) GN=CTHT_0015950 PE=4 SV=1	10	7.78276	Naa15 - WT	0.337557	26.3735	3.48624	0.00896688	0.0196118	no hit
CTHT_0073120	G0SHR7	ATP synthase subunit alpha OS=Chaetomium thermophilum (strain DSM 1495 / CBS 144.50 / IMI 039719) GN=CTHT_0073120 PE=3 SV=1	18	8.16661	Naa15 - WT	-0.445659	27.6383	-3.47915	0.0090577	0.0197526	no hit
CTHT_0047070	G0S9T2	Serine hydroxymethyltransferase-like protein OS=Chaetomium thermophilum (strain DSM 1495 / CBS 144.50 / IMI 039719) GN=CTHT_0047070 PE=3 SV=1	5	7.05772	Naa15 - WT	-0.459728	24.6774	-3.47314	0.0091353	0.019864	no hit
CTHT_0073810	G0SHY4	Putative uncharacterized protein OS=Chaetomium thermophilum (strain DSM 1495 / CBS 144.50 / IMI 039719) GN=CTHT_0073810 PE=3 SV=1	2	6.55729	Naa15 - WT	-0.423747	22.9601	-3.47058	0.00916867	0.0198787	no hit
CTHT_0067660	G0SGV0	Putative COPII coat protein OS=Chaetomium thermophilum (strain DSM 1495 / CBS 144.50 / IMI 039719) GN=CTHT_0067660 PE=4 SV=1	2	6.00945	Naa15 - WT	0.317483	22.2968	3.4673	0.00921152	0.0199139	no hit
CTHT_0054710	G0SBT4	Putative GTPase activating protein OS=Chaetomium thermophilum (strain DSM 1495 / CBS 144.50 / IMI 039719) GN=CTHT_0054710 PE=4 SV=1	2	6.88088	Naa15 - WT	-0.363317	24.1418	-3.44561	0.00950039	0.0204792	no hit
CTHT_0023360	G0S4S5	Putative uncharacterized protein OS=Chaetomium thermophilum (strain DSM 1495 / CBS 144.50 / IMI 039719) GN=CTHT_0023360 PE=4 SV=1	4	6.65429	Naa15 - WT	0.340493	24.2271	3.43538	0.00963998	0.0207204	no hit
CTHT_0072220	G0SFV0	Putative uncharacterized protein OS=Chaetomium thermophilum (strain DSM 1495 / CBS 144.50 / IMI 039719) GN=CTHT_0072220 PE=4 SV=1	3	7.11974	Naa15 - WT	-0.268293	24.1404	-3.41907	0.00986707	0.0211478	no hit
CTHT_0061510	G0SFC0	Methionyl-tRNA synthetase-like protein OS=Chaetomium thermophilum (strain DSM 1495 / CBS 144.50 / IMI 039719) GN=CTHT_0061510 PE=4 SV=1	2	6.33112	Naa15 - WT	-0.396053	23.3185	-3.40391	0.0100832	0.0215184	no hit
CTHT_0019990	G0S378	Gamma-butyrobetaine hydroxylase-like protein OS=Chaetomium thermophilum (strain DSM 1495 / CBS 144.50 / IMI 039719) GN=CTHT_0019990 PE=4 SV=1	3	6.29497	Naa15 - WT	-0.2735	23.9915	-3.40292	0.0100975	0.0215184	no hit
CTHT_0015230	G0S1X9	Heat shock protein 70-like protein OS=Chaetomium thermophilum (strain DSM 1495 / CBS 144.50 / IMI 039719) GN=CTHT_0015230 PE=3 SV=1	4	6.5613	Naa15 - WT	0.354134	24.2576	3.37735	0.0104743	0.0222579	no hit
CTHT_0015240	G0S1Y0	Putative calcium ion binding protein OS=Chaetomium thermophilum (strain DSM 1495 / CBS 144.50 / IMI 039719) GN=CTHT_0015240 PE=4 SV=1	4	6.48216	Naa15 - WT	-0.293148	24.0871	-3.3745	0.0105172	0.0222857	no hit
CTHT_0005540	G0RY60	Actin-related protein 2/3 complex subunit 5 OS=Chaetomium thermophilum (strain DSM 1495 / CBS 144.50 / IMI 039719) GN=CTHT_0005540 PE=3 SV=1	3	6.68412	Naa15 - WT	-0.278031	24.0833	-3.36603	0.0106458	0.0224402	no hit
CTHT_0049390	G0SB94	Hydrolase-like protein OS=Chaetomium thermophilum (strain DSM 1495 / CBS 144.50 / IMI 039719) GN=CTHT_0049390 PE=4 SV=1	6	6.87098	Naa15 - WT	-0.315142	25.6245	-3.36575	0.0106501	0.0224402	no hit
CTHT_0007720	G0RYS4	Putative uncharacterized protein OS=Chaetomium thermophilum (strain DSM 1495 / CBS 144.50 / IMI 039719) GN=CTHT_0007720 PE=4 SV=1	6	6.61897	Naa15 - WT	0.352458	24.5721	3.3383	0.0110788	0.023278	no hit
CTHT_0013820	G0S1J5	Pyruvate dehydrogenase kinase-like protein OS=Chaetomium thermophilum (strain DSM 1495 / CBS 144.50 / IMI 039719) GN=CTHT_0013820 PE=4 SV=1	4	6.59428	Naa15 - WT	-0.346662	24.2835	-3.32758	0.0112512	0.0235739	no hit
CTHT_0009260	G0S098	Putative S-adenosylmethionine protein OS=Chaetomium thermophilum (strain DSM 1495 / CBS 144.50 / IMI 039719) GN=CTHT_0009260 PE=3 SV=1	5	7.28121	Naa15 - WT	-0.268609	25.5659	-3.31213	0.0115047	0.0240377	no hit
GUAA	G0S7K1	GMP synthase [glutamine-hydrolyzing] OS=Chaetomium thermophilum (strain DSM 1495 / CBS 144.50 / IMI 039719) GN=GUAA PE=3 SV=1	8	6.99199	Naa15 - WT	-0.244083	25.3356	-3.29777	0.0117457	0.0244729	no hit
CTHT_0010810	G0S0Q0	Citrate synthase OS=Chaetomium thermophilum (strain DSM 1495 / CBS 144.50 / IMI 039719) GN=CTHT_0010810 PE=3 SV=1	5	7.47719	Naa15 - WT	-0.308822	24.6564	-3.28418	0.0119787	0.0248891	no hit
CTHT_0055850	G0SC42	Putative uncharacterized protein OS=Chaetomium thermophilum (strain DSM 1495 / CBS 144.50 / IMI 039719) GN=CTHT_0055850 PE=4 SV=1	5	7.23811	Naa15 - WT	0.276878	24.9067	3.28036	0.012045	0.0249576	no hit
CTHT_0005460	G0RY53	Putative uncharacterized protein OS=Chaetomium thermophilum (strain DSM 1495 / CBS 144.50 / IMI 039719) GN=CTHT_0005460 PE=4 SV=1	2	6.67	Naa15 - WT	0.246443	23.3595	3.27799	0.0120864	0.0249741	no hit
CTHT_0054130	G0SBM7	Putative uncharacterized protein OS=Chaetomium thermophilum (strain DSM 1495 / CBS 144.50 / IMI 039719) GN=CTHT_0054130 PE=3 SV=1	5	7.4726	Naa15 - WT	-0.360358	24.8827	-3.26961	0.0122339	0.0252092	no hit
CTHT_0054370	G0SBQ1	Eukaryotic translation initiation factor 2 subunit gamma-like protein OS=Chaetomium thermophilum (strain DSM 1495 / CBS 144.50 / IMI 039719) GN=CTHT_0054370 PE=4 SV=1	2	6.76929	Naa15 - WT	0.304385	23.5041	3.26254	0.01236	0.025399	no hit
CTHT_0056450	G0SC98	Inner membrane translocase subunit tim44-like protein OS=Chaetomium thermophilum (strain DSM 1495 / CBS 144.50 / IMI 039719) GN=CTHT_0056450 PE=4 SV=1	6	6.77589	Naa15 - WT	-0.338376	25.0047	-3.21213	0.0132988	0.0272534	no hit
CTHT_0042770	G0SAM1	Putative uncharacterized protein OS=Chaetomium thermophilum (strain DSM 1495 / CBS 144.50 / IMI 039719) GN=CTHT_0042770 PE=4 SV=1	2	5.7445	Naa15 - WT	-0.358958	21.7664	-3.19545	0.0136258	0.0278472	no hit
CTHT_0072960	G0SHQ1	Putative clathrin heavy chain protein OS=Chaetomium thermophilum (strain DSM 1495 / CBS 144.50 / IMI 039719) GN=CTHT_0072960 PE=4 SV=1	7	6.71672	Naa15 - WT	0.392703	25.2834	3.1702	0.014137	0.0288133	no hit
CTHT_0054470	G0SBR1	26S protease regulatory subunit 7-like protein OS=Chaetomium thermophilum (strain DSM 1495 / CBS 144.50 / IMI 039719) GN=CTHT_0054470 PE=3 SV=1	8	6.85095	Naa15 - WT	0.251489	25.3273	3.16804	0.0141818	0.028826	no hit
CTHT_0069820	G0SHF3	Pyruvate dehydrogenase-like protein OS=Chaetomium thermophilum (strain DSM 1495 / CBS 144.50 / IMI 039719) GN=CTHT_0069820 PE=4 SV=1	9	7.3524	Naa15 - WT	-0.314245	25.9616	-3.13928	0.0147909	0.0299827	no hit
CTHT_0028430	G0S7Q3	Glycogen (Starch) synthase-like protein OS=Chaetomium thermophilum (strain DSM 1495 / CBS 144.50 / IMI 039719) GN=CTHT_0028430 PE=4 SV=1	2	6.25744	Naa15 - WT	0.47912	22.001	3.06362	0.0165294	0.0334162	no hit
CTHT_0059510	G0SES2	Putative cytochrome c protein OS=Chaetomium thermophilum (strain DSM 1495 / CBS 144.50 / IMI 039719) GN=CTHT_0059510 PE=4 SV=1	2	6.36435	Naa15 - WT	-1.01925	22.4809	-3.05758	0.0166771	0.0336239	no hit
CTHT_0000390	G0RXU2	Putative uncharacterized protein OS=Chaetomium thermophilum (strain DSM 1495 / CBS 144.50 / IMI 039719) GN=CTHT_0000390 PE=4 SV=1	2	6.31231	Naa15 - WT	0.227109	22.7992	3.05359	0.0167755	0.0337315	no hit
CTHT_0013320	G0S1E6	CoA carboxylase beta-like protein OS=Chaetomium thermophilum (strain DSM 1495 / CBS 144.50 / IMI 039719) GN=CTHT_0013320 PE=4 SV=1	6	6.93093	Naa15 - WT	-0.242212	24.8081	-3.04306	0.017038	0.0341673	no hit
CTHT_0008410	G0S017	Putative uncharacterized protein OS=Chaetomium thermophilum (strain DSM 1495 / CBS 144.50 / IMI 039719) GN=CTHT_0008410 PE=4 SV=1	2	6.14873	Naa15 - WT	-0.316853	21.4786	-3.03725	0.0171847	0.0343693	no hit
CTHT_0007650	G0RYR7	Putative uncharacterized protein OS=Chaetomium thermophilum (strain DSM 1495 / CBS 144.50 / IMI 039719) GN=CTHT_0007650 PE=4 SV=1	2	6.06038	Naa15 - WT	0.330755	21.5564	3.02817	0.0174166	0.0347402	no hit
CTHT_0031570	G0S4M8	Eukaryotic translation initiation factor 3 subunit-like protein OS=Chaetomium thermophilum (strain DSM 1495 / CBS 144.50 / IMI 039719) GN=CTHT_0031570 PE=4 SV=1	7	7.08357	Naa15 - WT	0.276962	25.2402	3.0053	0.0180155	0.0358394	no hit
CTHT_0068740	G0SH54	Putative ABC transporter protein OS=Chaetomium thermophilum (strain DSM 1495 / CBS 144.50 / IMI 039719) GN=CTHT_0068740 PE=3 SV=1	10	7.00906	Naa15 - WT	0.229316	25.275	2.99969	0.0181655	0.036042	no hit
CTHT_0041050	G0SA54	Putative beta chain protein OS=Chaetomium thermophilum (strain DSM 1495 / CBS 144.50 / IMI 039719) GN=CTHT_0041050 PE=3 SV=1	8	8.19774	Naa15 - WT	-0.335354	26.0483	-2.9753	0.018834	0.0372186	no hit
CTHT_0004050	G0RZS8	Putative ubiquitin binding protein OS=Chaetomium thermophilum (strain DSM 1495 / CBS 144.50 / IMI 039719) GN=CTHT_0004050 PE=4 SV=1	3	6.11596	Naa15 - WT	0.298656	23.0818	2.97444	0.0188581	0.0372186	no hit
CTHT_0051110	G0SDA8	Putative oxysterol binding protein OS=Chaetomium thermophilum (strain DSM 1495 / CBS 144.50 / IMI 039719) GN=CTHT_0051110 PE=4 SV=1	4	6.50315	Naa15 - WT	0.210029	23.1833	2.91797	0.0205084	0.0403692	no hit
CTHT_0038690	G0S8N2	Putative uncharacterized protein OS=Chaetomium thermophilum (strain DSM 1495 / CBS 144.50 / IMI 039719) GN=CTHT_0038690 PE=4 SV=1	3	6.51466	Naa15 - WT	0.323298	23.9645	2.90504	0.0209071	0.0410459	no hit
CTHT_0066780	G0SGL7	Transketolase-like protein OS=Chaetomium thermophilum (strain DSM 1495 / CBS 144.50 / IMI 039719) GN=CTHT_0066780 PE=4 SV=1	8	7.75038	Naa15 - WT	-0.204833	25.9013	-2.89826	0.0211193	0.041354	no hit
CTHT_0066530	G0SGJ3	DNA replication factor C-like protein OS=Chaetomium thermophilum (strain DSM 1495 / CBS 144.50 / IMI 039719) GN=CTHT_0066530 PE=3 SV=1	2	6.02424	Naa15 - WT	-0.301818	21.6249	-2.86361	0.0222401	0.043435	no hit
CTHT_0005390	G0RY46	Succinyl-CoA synthetase beta-like protein OS=Chaetomium thermophilum (strain DSM 1495 / CBS 144.50 / IMI 039719) GN=CTHT_0005390 PE=3 SV=1	9	7.10125	Naa15 - WT	-0.235899	25.726	-2.86092	0.0223296	0.0434962	no hit
CTHT_0063100	G0SEA9	Methionine aminopeptidase OS=Chaetomium thermophilum (strain DSM 1495 / CBS 144.50 / IMI 039719) GN=CTHT_0063100 PE=3 SV=1	5	6.3756	Naa15 - WT	0.312911	23.9671	2.83071	0.0233615	0.0453881	no hit
CTHT_0012590	G0S174	Putative uncharacterized protein OS=Chaetomium thermophilum (strain DSM 1495 / CBS 144.50 / IMI 039719) GN=CTHT_0012590 PE=3 SV=1	4	6.8799	Naa15 - WT	0.338655	24.7307	2.82626	0.0235178	0.0455733	no hit
CTHT_0019520	G0S336	Putative uncharacterized protein OS=Chaetomium thermophilum (strain DSM 1495 / CBS 144.50 / IMI 039719) GN=CTHT_0019520 PE=3 SV=1	6	7.27996	Naa15 - WT	-0.296426	25.9508	-2.82134	0.0236916	0.0457916	no hit
CTHT_0051680	G0SDG3	Acetohydroxy-acid reductoisomerase (Alpha-keto-beta-hydroxylacil reductoisomerase)-like protein OS=Chaetomium thermophilum (strain DSM 1495 / CBS 144.50 / IMI 039719) GN=CTHT_0051680 PE=4 SV=1	5	7.40114	Naa15 - WT	-0.276289	25.2361	-2.81292	0.0239923	0.0462533	no hit
CTHT_0063570	G0SEF6	Putative cell wall protein OS=Chaetomium thermophilum (strain DSM 1495 / CBS 144.50 / IMI 039719) GN=CTHT_0063570 PE=4 SV=1	2	6.52294	Naa15 - WT	-0.432579	23.0738	-2.80264	0.0243649	0.0467421	no hit
CTHT_0009590	G0S0D1	Dipeptidyl-peptidase III (DPP III)-like protein OS=Chaetomium thermophilum (strain DSM 1495 / CBS 144.50 / IMI 039719) GN=CTHT_0009590 PE=4 SV=1	8	6.84049	Naa15 - WT	-0.296626	25.4271	-2.80248	0.0243709	0.0467421	no hit
CTHT_0061810	G0SFF0	Putative sorting protein OS=Chaetomium thermophilum (strain DSM 1495 / CBS 144.50 / IMI 039719) GN=CTHT_0061810 PE=3 SV=1	20	7.31797	Naa15 - WT	0.365678	26.8657	2.79245	0.0247403	0.0473293	no hit
CTHT_0051090	G0SDA6	MAP kinase kinase-like protein OS=Chaetomium thermophilum (strain DSM 1495 / CBS 144.50 / IMI 039719) GN=CTHT_0051090 PE=3 SV=1	2	6.28498	Naa15 - WT	0.431149	22.1985	2.78486	0.0250236	0.0477492	no hit
CTHT_0058180	G0SCR7	Putative mitochondrion protein OS=Chaetomium thermophilum (strain DSM 1495 / CBS 144.50 / IMI 039719) GN=CTHT_0058180 PE=4 SV=1	2	7.02567	Naa15 - WT	-0.606023	22.8494	-2.78083	0.0251753	0.0479163	no hit
CTHT_0036100	G0S799	Aminopeptidase-like protein OS=Chaetomium thermophilum (strain DSM 1495 / CBS 144.50 / IMI 039719) GN=CTHT_0036100 PE=4 SV=1	2	6.20668	Naa15 - WT	-0.512702	22.7356	-2.75218	0.0262828	0.0498973	no hit
CTHT_0031560	G0S4M7	Adenosylhomocysteinase OS=Chaetomium thermophilum (strain DSM 1495 / CBS 144.50 / IMI 039719) GN=CTHT_0031560 PE=3 SV=1	11	7.72644	Naa15 - WT	-0.268084	26.6717	-2.7419	0.0266926	0.0505469	no hit
CTHT_0055530	G0SC13	L-lactate dehydrogenase-like protein OS=Chaetomium thermophilum (strain DSM 1495 / CBS 144.50 / IMI 039719) GN=CTHT_0055530 PE=3 SV=1	3	6.85067	Naa15 - WT	-0.225454	24.575	-2.73293	0.0270551	0.051104	no hit
CTHT_0004130	G0RZT6	Putative uncharacterized protein OS=Chaetomium thermophilum (strain DSM 1495 / CBS 144.50 / IMI 039719) GN=CTHT_0004130 PE=3 SV=1	2	6.70711	Naa15 - WT	-0.228182	23.4513	-2.73097	0.0271351	0.051126	no hit
CTHT_0009550	G0S0C7	Putative uncharacterized protein OS=Chaetomium thermophilum (strain DSM 1495 / CBS 144.50 / IMI 039719) GN=CTHT_0009550 PE=4 SV=1	4	6.93016	Naa15 - WT	0.209703	24.6531	2.7076	0.0281073	0.0528248	no hit
CTHT_0022330	G0S428	Putative uncharacterized protein OS=Chaetomium thermophilum (strain DSM 1495 / CBS 144.50 / IMI 039719) GN=CTHT_0022330 PE=4 SV=1	4	6.33341	Naa15 - WT	0.367482	23.7387	2.70054	0.0284081	0.0532562	no hit
CTHT_0060270	G0SEZ8	6-phosphogluconate dehydrogenase, decarboxylating OS=Chaetomium thermophilum (strain DSM 1495 / CBS 144.50 / IMI 039719) GN=CTHT_0060270 PE=3 SV=1	7	7.78941	Naa15 - WT	-0.262552	25.3306	-2.69337	0.028717	0.0536272	no hit
CTHT_0001560	G0RZ35	Putative ubiquitin fusion degradation protein OS=Chaetomium thermophilum (strain DSM 1495 / CBS 144.50 / IMI 039719) GN=CTHT_0001560 PE=4 SV=1	3	6.1996	Naa15 - WT	0.301027	22.9085	2.69262	0.0287494	0.0536272	no hit
CTHT_0044200	G0S916	Putative uncharacterized protein OS=Chaetomium thermophilum (strain DSM 1495 / CBS 144.50 / IMI 039719) GN=CTHT_0044200 PE=3 SV=1	11	7.35755	Naa15 - WT	0.266244	26.5813	2.68015	0.0292954	0.0544359	no hit
CTHT_0058120	G0SCR1	Putative uncharacterized protein OS=Chaetomium thermophilum (strain DSM 1495 / CBS 144.50 / IMI 039719) GN=CTHT_0058120 PE=3 SV=1	4	6.43938	Naa15 - WT	0.416702	23.5477	2.67941	0.0293284	0.0544359	no hit
CTHT_0057790	G0SCM8	Histidyl-tRNA synthetase-like protein OS=Chaetomium thermophilum (strain DSM 1495 / CBS 144.50 / IMI 039719) GN=CTHT_0057790 PE=3 SV=1	3	6.25626	Naa15 - WT	-0.253291	23.3143	-2.65441	0.0304568	0.0563903	no hit
CTHT_0030040	G0S8I8	Mitochondrial GTPase 2-like protein OS=Chaetomium thermophilum (strain DSM 1495 / CBS 144.50 / IMI 039719) GN=CTHT_0030040 PE=4 SV=1	2	6.22577	Naa15 - WT	-0.20189	22.5375	-2.61587	0.0322847	0.0596271	no hit
CTHT_0047780	G0SAU1	Elongation factor 1-beta-like protein OS=Chaetomium thermophilum (strain DSM 1495 / CBS 144.50 / IMI 039719) GN=CTHT_0047780 PE=3 SV=1	3	7.39425	Naa15 - WT	-0.209287	24.927	-2.6132	0.0324156	0.0597214	no hit
CTHT_0063120	G0SEB1	Putative uncharacterized protein OS=Chaetomium thermophilum (strain DSM 1495 / CBS 144.50 / IMI 039719) GN=CTHT_0063120 PE=4 SV=1	7	7.18955	Naa15 - WT	-0.505979	25.9099	-2.61002	0.0325723	0.0598626	no hit
CTHT_0032490	G0S573	Putative rRNA binding protein OS=Chaetomium thermophilum (strain DSM 1495 / CBS 144.50 / IMI 039719) GN=CTHT_0032490 PE=4 SV=1	3	6.63859	Naa15 - WT	0.203104	24.0051	2.60541	0.0328004	0.060017	no hit
CTHT_0047710	G0SAT5	Putative mitochondrial peroxiredoxin prx1 protein OS=Chaetomium thermophilum (strain DSM 1495 / CBS 144.50 / IMI 039719) GN=CTHT_0047710 PE=4 SV=1	5	7.74584	Naa15 - WT	-0.208498	25.5258	-2.6042	0.0328604	0.060017	no hit
CTHT_0049630	G0SBB5	Putative uncharacterized protein OS=Chaetomium thermophilum (strain DSM 1495 / CBS 144.50 / IMI 039719) GN=CTHT_0049630 PE=4 SV=1	2	7.02538	Naa15 - WT	-0.621752	23.6646	-2.60346	0.032897	0.060017	no hit
CTHT_0034140	G0S646	Carnitine O-acetyltransferase-like protein OS=Chaetomium thermophilum (strain DSM 1495 / CBS 144.50 / IMI 039719) GN=CTHT_0034140 PE=3 SV=1	5	6.70186	Naa15 - WT	-0.197417	24.3413	-2.59414	0.0333648	0.0607224	no hit
CTHT_0070020	G0SHH3	Putative uncharacterized protein OS=Chaetomium thermophilum (strain DSM 1495 / CBS 144.50 / IMI 039719) GN=CTHT_0070020 PE=4 SV=1	4	7.46062	Naa15 - WT	-0.252164	25.5768	-2.58517	0.0338214	0.061404	no hit
CTHT_0001910	G0RZ70	Putative glutathione protein OS=Chaetomium thermophilum (strain DSM 1495 / CBS 144.50 / IMI 039719) GN=CTHT_0001910 PE=3 SV=1	5	6.74818	Naa15 - WT	-0.376413	24.5	-2.53577	0.0364535	0.0660223	no hit
CTHT_0060690	G0SF38	Putative histidine biosynthesis trifunctional protein OS=Chaetomium thermophilum (strain DSM 1495 / CBS 144.50 / IMI 039719) GN=CTHT_0060690 PE=3 SV=1	8	6.71164	Naa15 - WT	-0.184959	24.8794	-2.49745	0.0386391	0.0698118	no hit
CTHT_0011900	G0S106	Putative uncharacterized protein OS=Chaetomium thermophilum (strain DSM 1495 / CBS 144.50 / IMI 039719) GN=CTHT_0011900 PE=4 SV=1	9	6.79253	Naa15 - WT	0.222841	25.577	2.49538	0.0387611	0.0698634	no hit
CTHT_0057770	G0SCM6	Calcium/calmodulin-dependent protein kinase-like protein OS=Chaetomium thermophilum (strain DSM 1495 / CBS 144.50 / IMI 039719) GN=CTHT_0057770 PE=4 SV=1	6	6.99286	Naa15 - WT	0.283379	24.9057	2.49213	0.0389532	0.0700409	no hit
CTHT_0053440	G0SDY4	Putative uncharacterized protein OS=Chaetomium thermophilum (strain DSM 1495 / CBS 144.50 / IMI 039719) GN=CTHT_0053440 PE=4 SV=1	5	6.84909	Naa15 - WT	-0.247847	25.0468	-2.4755	0.0399511	0.0716137	no hit
CTHT_0022500	G0S4E2	Tryptophanyl-tRNA synthetase-like protein OS=Chaetomium thermophilum (strain DSM 1495 / CBS 144.50 / IMI 039719) GN=CTHT_0022500 PE=4 SV=1	4	6.47379	Naa15 - WT	-0.288016	23.5905	-2.47437	0.0400194	0.0716137	no hit
CTHT_0028920	G0S7V2	Putative ribosomal protein OS=Chaetomium thermophilum (strain DSM 1495 / CBS 144.50 / IMI 039719) GN=CTHT_0028920 PE=4 SV=1	4	6.68998	Naa15 - WT	0.387303	24.2865	2.45525	0.0412011	0.0735523	no hit
CTHT_0043510	G0S8V0	Putative uncharacterized protein OS=Chaetomium thermophilum (strain DSM 1495 / CBS 144.50 / IMI 039719) GN=CTHT_0043510 PE=4 SV=1	8	6.84015	Naa15 - WT	0.263683	24.7591	2.45242	0.0413789	0.0736939	no hit
CTHT_0007080	G0RYL1	Ribonucleoside-diphosphate reductase OS=Chaetomium thermophilum (strain DSM 1495 / CBS 144.50 / IMI 039719) GN=CTHT_0007080 PE=3 SV=1	4	6.70783	Naa15 - WT	0.20079	24.2736	2.4473	0.0417026	0.074094	no hit
CTHT_0055140	G0SBX5	Mitochondrial elongation factor g 1-like protein OS=Chaetomium thermophilum (strain DSM 1495 / CBS 144.50 / IMI 039719) GN=CTHT_0055140 PE=3 SV=1	7	6.86406	Naa15 - WT	-0.310156	25.6586	-2.4375	0.0423298	0.07503	no hit
CTHT_0018870	G0S2X8	T-complex protein 1 subunit eta-like protein OS=Chaetomium thermophilum (strain DSM 1495 / CBS 144.50 / IMI 039719) GN=CTHT_0018870 PE=3 SV=1	6	7.28508	Naa15 - WT	-0.217982	25.6203	-2.42344	0.0432459	0.0764726	no hit
CTHT_0016320	G0S283	26S protease regulatory subunit 6B-like protein OS=Chaetomium thermophilum (strain DSM 1495 / CBS 144.50 / IMI 039719) GN=CTHT_0016320 PE=3 SV=1	2	6.57829	Naa15 - WT	0.212103	23.1204	2.40261	0.0446406	0.0787527	no hit
CTHT_0013250	G0S1D9	NONE-like protein OS=Chaetomium thermophilum (strain DSM 1495 / CBS 144.50 / IMI 039719) GN=CTHT_0013250 PE=4 SV=1	4	6.60981	Naa15 - WT	-0.53876	24.0838	-2.39922	0.0448719	0.0789746	no hit
CTHT_0031330	G0S4K5	Acetolactate synthase OS=Chaetomium thermophilum (strain DSM 1495 / CBS 144.50 / IMI 039719) GN=CTHT_0031330 PE=3 SV=1	5	6.94111	Naa15 - WT	-0.243838	24.6171	-2.39702	0.0450226	0.0790537	no hit
CTHT_0052830	G0SDS6	Putative sequence-specific DNA binding protein OS=Chaetomium thermophilum (strain DSM 1495 / CBS 144.50 / IMI 039719) GN=CTHT_0052830 PE=4 SV=1	2	6.55883	Naa15 - WT	-0.391481	23.5362	-2.39442	0.0452017	0.0791824	no hit
CTHT_0058350	G0SCT4	ATP synthase-like protein OS=Chaetomium thermophilum (strain DSM 1495 / CBS 144.50 / IMI 039719) GN=CTHT_0058350 PE=4 SV=1	3	6.97811	Naa15 - WT	-0.452422	24.5663	-2.38938	0.04555	0.079606	no hit
CTHT_0061850	G0SFF4	Putative uncharacterized protein OS=Chaetomium thermophilum (strain DSM 1495 / CBS 144.50 / IMI 039719) GN=CTHT_0061850 PE=4 SV=1	6	6.76487	Naa15 - WT	-0.185474	25.4155	-2.36036	0.0476106	0.0830133	no hit
CTHT_0035730	G0S709	Putative uncharacterized protein OS=Chaetomium thermophilum (strain DSM 1495 / CBS 144.50 / IMI 039719) GN=CTHT_0035730 PE=4 SV=1	2	6.23506	Naa15 - WT	-0.273437	22.9597	-2.35067	0.0483196	0.0840536	no hit
CTHT_0008510	G0S027	Putative plasma membrane protein OS=Chaetomium thermophilum (strain DSM 1495 / CBS 144.50 / IMI 039719) GN=CTHT_0008510 PE=3 SV=1	8	6.95983	Naa15 - WT	-0.307609	25.384	-2.33137	0.0497637	0.0863191	no hit
CTHT_0016420	G0S293	Phosphoglycerate mutase-like protein OS=Chaetomium thermophilum (strain DSM 1495 / CBS 144.50 / IMI 039719) GN=CTHT_0016420 PE=3 SV=1	13	7.41095	Naa15 - WT	-0.215884	26.6649	-2.3302	0.0498528	0.0863191	no hit
CTHT_0036700	G0S7L0	Putative light chain protein OS=Chaetomium thermophilum (strain DSM 1495 / CBS 144.50 / IMI 039719) GN=CTHT_0036700 PE=4 SV=1	2	6.38733	Naa15 - WT	-0.245981	23.5206	-2.32853	0.0499795	0.0863388	no hit
CTHT_0062190	G0SE27	Putative uncharacterized protein OS=Chaetomium thermophilum (strain DSM 1495 / CBS 144.50 / IMI 039719) GN=CTHT_0062190 PE=4 SV=1	3	6.58696	Naa15 - WT	0.215385	24.2753	2.32059	0.0505886	0.0871896	no hit
CTHT_0033420	G0S5S2	Isopentenyl-diphosphate delta-isomerase-like protein OS=Chaetomium thermophilum (strain DSM 1495 / CBS 144.50 / IMI 039719) GN=CTHT_0033420 PE=4 SV=1	6	6.84162	Naa15 - WT	-0.194235	25.068	-2.30155	0.0520803	0.0895541	no hit
CTHT_0028730	G0S7T3	Putative uncharacterized protein OS=Chaetomium thermophilum (strain DSM 1495 / CBS 144.50 / IMI 039719) GN=CTHT_0028730 PE=4 SV=1	5	6.41712	Naa15 - WT	-0.218408	23.5475	-2.29804	0.0523603	0.0898291	no hit
CTHT_0014710	G0S1T1	Aspartate-semialdehyde dehydrogenase OS=Chaetomium thermophilum (strain DSM 1495 / CBS 144.50 / IMI 039719) GN=CTHT_0014710 PE=3 SV=1	5	7.17876	Naa15 - WT	-0.227385	24.5312	-2.29534	0.0525763	0.0899932	no hit
CTHT_0036520	G0S7E0	Ubiquinol-cytochrome c reductase iron-sulfur subunit OS=Chaetomium thermophilum (strain DSM 1495 / CBS 144.50 / IMI 039719) GN=CTHT_0036520 PE=3 SV=1	2	6.63035	Naa15 - WT	-0.346705	22.4686	-2.29	0.0530063	0.0905221	no hit
CTHT_0043960	G0S8Z2	Putative uncharacterized protein OS=Chaetomium thermophilum (strain DSM 1495 / CBS 144.50 / IMI 039719) GN=CTHT_0043960 PE=4 SV=1	5	6.87558	Naa15 - WT	0.207538	24.7043	2.26577	0.0550036	0.093702	no hit
CTHT_0026190	G0S6B8	Putative uncharacterized protein OS=Chaetomium thermophilum (strain DSM 1495 / CBS 144.50 / IMI 039719) GN=CTHT_0026190 PE=4 SV=1	3	6.32703	Naa15 - WT	0.294791	23.7077	2.2644	0.0551189	0.093702	no hit
CTHT_0060010	G0SEX2	Delta-1-pyrroline-5-carboxylate dehydrogenase-like protein OS=Chaetomium thermophilum (strain DSM 1495 / CBS 144.50 / IMI 039719) GN=CTHT_0060010 PE=3 SV=1	7	7.49652	Naa15 - WT	-0.218997	26.2113	-2.25599	0.0558311	0.0946976	no hit
CTHT_0016490	G0S2A0	26S proteasome regulatory subunit-like protein OS=Chaetomium thermophilum (strain DSM 1495 / CBS 144.50 / IMI 039719) GN=CTHT_0016490 PE=4 SV=1	8	6.88856	Naa15 - WT	0.201098	25.233	2.23406	0.057732	0.0977004	no hit
CTHT_0010800	G0S0P9	Isocitrate lyase OS=Chaetomium thermophilum (strain DSM 1495 / CBS 144.50 / IMI 039719) GN=CTHT_0010800 PE=3 SV=1	3	6.26994	Naa15 - WT	-0.195975	24.0857	-2.23254	0.0578661	0.0977062	no hit
CTHT_0045940	G0S9H8	Putative dynein light chain protein OS=Chaetomium thermophilum (strain DSM 1495 / CBS 144.50 / IMI 039719) GN=CTHT_0045940 PE=4 SV=1	2	6.49974	Naa15 - WT	-0.250068	23.096	-2.21772	0.0591902	0.0991741	no hit
CTHT_0034440	G0S6C7	Putative uncharacterized protein OS=Chaetomium thermophilum (strain DSM 1495 / CBS 144.50 / IMI 039719) GN=CTHT_0034440 PE=4 SV=1	3	6.82836	Naa15 - WT	-0.309842	23.8069	-2.21566	0.0593759	0.0991741	no hit
CTHT_0044520	G0S946	Homogentisate 1,2-dioxygenase-like protein OS=Chaetomium thermophilum (strain DSM 1495 / CBS 144.50 / IMI 039719) GN=CTHT_0044520 PE=4 SV=1	5	7.31775	Naa15 - WT	-0.169907	24.8409	-2.21565	0.0593767	0.0991741	no hit
CTHT_0033850	G0S5W4	Putative uncharacterized protein OS=Chaetomium thermophilum (strain DSM 1495 / CBS 144.50 / IMI 039719) GN=CTHT_0033850 PE=4 SV=1	2	6.59291	Naa15 - WT	-0.212155	23.5732	-2.21559	0.0593828	0.0991741	no hit
CTHT_0012100	G0S125	Coatomer subunit gamma OS=Chaetomium thermophilum (strain DSM 1495 / CBS 144.50 / IMI 039719) GN=CTHT_0012100 PE=3 SV=1	5	6.5814	Naa15 - WT	0.167346	24.6309	2.21542	0.0593984	0.0991741	no hit
CTHT_0061410	G0SFB0	Putative cytoplasm protein OS=Chaetomium thermophilum (strain DSM 1495 / CBS 144.50 / IMI 039719) GN=CTHT_0061410 PE=4 SV=1	3	6.20772	Naa15 - WT	-0.191862	23.5684	-2.18494	0.0622264	0.103505	no hit
CTHT_0000880	G0RYX1	Putative uncharacterized protein OS=Chaetomium thermophilum (strain DSM 1495 / CBS 144.50 / IMI 039719) GN=CTHT_0000880 PE=4 SV=1	3	6.11986	Naa15 - WT	-0.31633	22.7411	-2.18449	0.0622693	0.103505	no hit
CTHT_0060350	G0SF05	Putative cytochrome b5 protein OS=Chaetomium thermophilum (strain DSM 1495 / CBS 144.50 / IMI 039719) GN=CTHT_0060350 PE=4 SV=1	3	6.09249	Naa15 - WT	-0.22994	22.5979	-2.18117	0.0625852	0.1038	no hit
CTHT_0043630	G0S8W2	Putative chaperone binding protein OS=Chaetomium thermophilum (strain DSM 1495 / CBS 144.50 / IMI 039719) GN=CTHT_0043630 PE=4 SV=1	4	6.82676	Naa15 - WT	-0.199022	24.0785	-2.17634	0.0630481	0.104336	no hit
CTHT_0024190	G0S5B2	Putative uncharacterized protein OS=Chaetomium thermophilum (strain DSM 1495 / CBS 144.50 / IMI 039719) GN=CTHT_0024190 PE=3 SV=1	5	7.38228	Naa15 - WT	-0.418962	24.6312	-2.1599	0.0646501	0.106751	no hit
CTHT_0057740	G0SCM3	ATP synthase gamma chain OS=Chaetomium thermophilum (strain DSM 1495 / CBS 144.50 / IMI 039719) GN=CTHT_0057740 PE=3 SV=1	3	6.94863	Naa15 - WT	-0.367065	24.9879	-2.13868	0.0667773	0.110021	no hit
CTHT_0039120	G0S3W5	Phosphorylase OS=Chaetomium thermophilum (strain DSM 1495 / CBS 144.50 / IMI 039719) GN=CTHT_0039120 PE=3 SV=1	3	6.05815	Naa15 - WT	0.173436	22.9186	2.12264	0.068431	0.112498	no hit
CTHT_0039150	G0S3W8	Ubiquitin-protein ligase-like protein OS=Chaetomium thermophilum (strain DSM 1495 / CBS 144.50 / IMI 039719) GN=CTHT_0039150 PE=3 SV=1	2	6.28184	Naa15 - WT	0.247566	22.6814	2.11746	0.0689731	0.11314	no hit
CTHT_0015330	G0S1Y8	Putative ADP/ATP carrier protein OS=Chaetomium thermophilum (strain DSM 1495 / CBS 144.50 / IMI 039719) GN=CTHT_0015330 PE=3 SV=1	3	7.33463	Naa15 - WT	-0.479976	23.8206	-2.115	0.0692327	0.113317	no hit
CTHT_0033190	G0S5J6	Putative uncharacterized protein OS=Chaetomium thermophilum (strain DSM 1495 / CBS 144.50 / IMI 039719) GN=CTHT_0033190 PE=4 SV=1	7	6.85973	Naa15 - WT	0.17404	24.7142	2.11026	0.0697343	0.113889	no hit
CTHT_0017520	G0S2K2	Putative uncharacterized protein OS=Chaetomium thermophilum (strain DSM 1495 / CBS 144.50 / IMI 039719) GN=CTHT_0017520 PE=4 SV=1	2	6.87264	Naa15 - WT	0.583045	23.6272	2.10692	0.0700912	0.114223	no hit
CTHT_0003750	G0RZQ0	26S protease subunit RPT4 (26S protease subunit SUG2)-like protein OS=Chaetomium thermophilum (strain DSM 1495 / CBS 144.50 / IMI 039719) GN=CTHT_0003750 PE=3 SV=1	5	6.93557	Naa15 - WT	0.18962	24.7972	2.10258	0.0705558	0.11473	no hit
CTHT_0029600	G0S8E5	Putative uncharacterized protein OS=Chaetomium thermophilum (strain DSM 1495 / CBS 144.50 / IMI 039719) GN=CTHT_0029600 PE=4 SV=1	3	6.30809	Naa15 - WT	-0.199711	23.7246	-2.08579	0.0723849	0.117449	no hit
CTHT_0059090	G0SD63	Putative uncharacterized protein OS=Chaetomium thermophilum (strain DSM 1495 / CBS 144.50 / IMI 039719) GN=CTHT_0059090 PE=4 SV=1	3	6.40698	Naa15 - WT	-0.198737	23.3145	-2.07947	0.0730853	0.118329	no hit
CTHT_0055370	G0SBZ8	Peptidyl-prolyl cis-trans isomerase OS=Chaetomium thermophilum (strain DSM 1495 / CBS 144.50 / IMI 039719) GN=CTHT_0055370 PE=3 SV=1	7	8.08634	Naa15 - WT	-0.143419	26.6007	-2.07595	0.0734775	0.118536	no hit
CTHT_0062780	G0SE79	Aconitate hydratase-like protein OS=Chaetomium thermophilum (strain DSM 1495 / CBS 144.50 / IMI 039719) GN=CTHT_0062780 PE=4 SV=1	2	6.1662	Naa15 - WT	-0.188179	22.9591	-2.07548	0.0735304	0.118536	no hit
CTHT_0002400	G0RZB7	Putative uncharacterized protein OS=Chaetomium thermophilum (strain DSM 1495 / CBS 144.50 / IMI 039719) GN=CTHT_0002400 PE=4 SV=1	6	7.05897	Naa15 - WT	-0.161882	25.4877	-2.06794	0.0743796	0.119647	no hit
CTHT_0034810	G0S6G2	tRNA ligase-like protein OS=Chaetomium thermophilum (strain DSM 1495 / CBS 144.50 / IMI 039719) GN=CTHT_0034810 PE=4 SV=1	4	6.38406	Naa15 - WT	0.282648	24.3006	2.06182	0.0750764	0.120509	no hit
CTHT_0036130	G0S7A2	T-complex protein 1 subunit alpha OS=Chaetomium thermophilum (strain DSM 1495 / CBS 144.50 / IMI 039719) GN=CTHT_0036130 PE=3 SV=1	9	7.30817	Naa15 - WT	0.184889	25.5407	2.04415	0.0771237	0.12353	no hit
CTHT_0012340	G0S149	Putative uncharacterized protein OS=Chaetomium thermophilum (strain DSM 1495 / CBS 144.50 / IMI 039719) GN=CTHT_0012340 PE=4 SV=1	2	6.18078	Naa15 - WT	0.383668	23.164	2.03988	0.0776259	0.124069	no hit
CTHT_0054160	G0SBN0	Putative uncharacterized protein OS=Chaetomium thermophilum (strain DSM 1495 / CBS 144.50 / IMI 039719) GN=CTHT_0054160 PE=4 SV=1	14	8.40906	Naa15 - WT	-0.244891	26.8182	-2.03092	0.078692	0.125328	no hit
CTHT_0023240	G0S4R3	Putative actin cytoskeleton-regulatory complex protein OS=Chaetomium thermophilum (strain DSM 1495 / CBS 144.50 / IMI 039719) GN=CTHT_0023240 PE=4 SV=1	3	6.1563	Naa15 - WT	-0.173228	22.8412	-2.02893	0.07893	0.125328	no hit
CTHT_0005690	G0RY75	Ribosomal protein s5-like protein OS=Chaetomium thermophilum (strain DSM 1495 / CBS 144.50 / IMI 039719) GN=CTHT_0005690 PE=4 SV=1	2	6.48227	Naa15 - WT	0.298611	23.309	2.02832	0.0790039	0.125328	no hit
CTHT_0032600	G0S583	Putative uncharacterized protein OS=Chaetomium thermophilum (strain DSM 1495 / CBS 144.50 / IMI 039719) GN=CTHT_0032600 PE=3 SV=1	20	7.12046	Naa15 - WT	0.193151	26.7346	2.02765	0.0790841	0.125328	no hit
CTHT_0052900	G0SDT2	Importin subunit alpha OS=Chaetomium thermophilum (strain DSM 1495 / CBS 144.50 / IMI 039719) GN=CTHT_0052900 PE=3 SV=1	4	7.32666	Naa15 - WT	0.139744	24.8234	2.02123	0.0798597	0.126062	no hit
CTHT_0054850	G0SBU7	Succinate dehydrogenase-like protein OS=Chaetomium thermophilum (strain DSM 1495 / CBS 144.50 / IMI 039719) GN=CTHT_0054850 PE=4 SV=1	2	6.60459	Naa15 - WT	-0.218122	22.7264	-2.02103	0.0798843	0.126062	no hit
CTHT_0015140	G0S1X1	Urea amidolyase-like protein OS=Chaetomium thermophilum (strain DSM 1495 / CBS 144.50 / IMI 039719) GN=CTHT_0015140 PE=4 SV=1	6	7.00864	Naa15 - WT	-0.1858	25.1134	-2.01904	0.0801272	0.126179	no hit
CTHT_0020140	G0S391	Putative uncharacterized protein OS=Chaetomium thermophilum (strain DSM 1495 / CBS 144.50 / IMI 039719) GN=CTHT_0020140 PE=3 SV=1	4	7.02155	Naa15 - WT	-0.272073	24.3065	-2.01467	0.0806607	0.126753	no hit
CTHT_0063700	G0SEG8	Putative uncharacterized protein OS=Chaetomium thermophilum (strain DSM 1495 / CBS 144.50 / IMI 039719) GN=CTHT_0063700 PE=4 SV=1	3	6.46065	Naa15 - WT	0.163131	23.5928	2.00926	0.081327	0.127532	no hit
CTHT_0004740	G0RXY6	Ribose-phosphate pyrophosphokinase OS=Chaetomium thermophilum (strain DSM 1495 / CBS 144.50 / IMI 039719) GN=CTHT_0004740 PE=3 SV=1	2	6.5063	Naa15 - WT	-0.20329	23.6331	-1.97933	0.0851106	0.133186	no hit
CTHT_0017250	G0S2H5	Phosphoketolase-like protein OS=Chaetomium thermophilum (strain DSM 1495 / CBS 144.50 / IMI 039719) GN=CTHT_0017250 PE=3 SV=1	9	7.26367	Naa15 - WT	0.16831	26.0936	1.97703	0.0854083	0.133372	no hit
CTHT_0002530	G0RZD0	Mitochondrial 60S ribosomal protein L9-like protein OS=Chaetomium thermophilum (strain DSM 1495 / CBS 144.50 / IMI 039719) GN=CTHT_0002530 PE=4 SV=1	2	6.42085	Naa15 - WT	0.150417	22.6576	1.97542	0.0856181	0.133422	no hit
CTHT_0006820	G0RYI5	Putative uncharacterized protein OS=Chaetomium thermophilum (strain DSM 1495 / CBS 144.50 / IMI 039719) GN=CTHT_0006820 PE=4 SV=1	3	6.26256	Naa15 - WT	0.180637	23.2971	1.97	0.0863244	0.134243	no hit
CTHT_0037140	G0S7Q2	Putative uncharacterized protein OS=Chaetomium thermophilum (strain DSM 1495 / CBS 144.50 / IMI 039719) GN=CTHT_0037140 PE=4 SV=1	2	6.41411	Naa15 - WT	0.146688	22.8519	1.96769	0.086628	0.134435	no hit
CTHT_0006520	G0RYF6	Putative uncharacterized protein OS=Chaetomium thermophilum (strain DSM 1495 / CBS 144.50 / IMI 039719) GN=CTHT_0006520 PE=4 SV=1	2	6.43646	Naa15 - WT	-0.2287	23.6732	-1.95534	0.0882673	0.136696	no hit
CTHT_0016680	G0S2B8	Mitochondrial glutaryl-CoA dehydrogenase-like protein OS=Chaetomium thermophilum (strain DSM 1495 / CBS 144.50 / IMI 039719) GN=CTHT_0016680 PE=3 SV=1	2	6.367	Naa15 - WT	-0.223639	22.435	-1.94509	0.0896494	0.138549	no hit
CTHT_0056030	G0SC59	Glycerol-3-phosphate dehydrogenase-like protein OS=Chaetomium thermophilum (strain DSM 1495 / CBS 144.50 / IMI 039719) GN=CTHT_0056030 PE=3 SV=1	2	6.07235	Naa15 - WT	-0.313107	22.4087	-1.90598	0.0951203	0.146463	no hit
CTHT_0003440	G0RZM0	Arp2/3 complex 34 kDa subunit-like protein OS=Chaetomium thermophilum (strain DSM 1495 / CBS 144.50 / IMI 039719) GN=CTHT_0003440 PE=4 SV=1	3	6.53512	Naa15 - WT	0.149554	24.3356	1.9057	0.095162	0.146463	no hit
CTHT_0019220	G0S308	Phosphate synthase-like protein OS=Chaetomium thermophilum (strain DSM 1495 / CBS 144.50 / IMI 039719) GN=CTHT_0019220 PE=4 SV=1	3	6.33016	Naa15 - WT	0.21641	23.4553	1.89904	0.0961245	0.147641	no hit
CTHT_0009610	G0S0D3	Putative uncharacterized protein OS=Chaetomium thermophilum (strain DSM 1495 / CBS 144.50 / IMI 039719) GN=CTHT_0009610 PE=3 SV=1	6	6.86588	Naa15 - WT	0.188697	24.7299	1.8971	0.0964075	0.147772	no hit
CTHT_0042460	G0SAJ0	Fructose-1,6-bisphosphatase-like protein OS=Chaetomium thermophilum (strain DSM 1495 / CBS 144.50 / IMI 039719) GN=CTHT_0042460 PE=3 SV=1	2	6.98949	Naa15 - WT	-0.216145	23.1314	-1.88872	0.0976367	0.14935	no hit
CTHT_0016030	G0S254	Mitochondrial phenylalanyl-tRNA synthetase-like protein OS=Chaetomium thermophilum (strain DSM 1495 / CBS 144.50 / IMI 039719) GN=CTHT_0016030 PE=3 SV=1	8	7.56144	Naa15 - WT	-0.200845	25.5952	-1.87708	0.0993692	0.15169	no hit
CTHT_0001700	G0RZ49	Putative GTP binding protein OS=Chaetomium thermophilum (strain DSM 1495 / CBS 144.50 / IMI 039719) GN=CTHT_0001700 PE=3 SV=1	5	7.23288	Naa15 - WT	0.1498	24.6955	1.86812	0.100723	0.153443	no hit
CTHT_0000100	G0RXR3	Proteasome subunit beta type OS=Chaetomium thermophilum (strain DSM 1495 / CBS 144.50 / IMI 039719) GN=CTHT_0000100 PE=3 SV=1	3	6.35893	Naa15 - WT	-0.142431	23.8659	-1.84602	0.104138	0.158324	no hit
CTHT_0014620	G0S1S3	Phosducin-like protein OS=Chaetomium thermophilum (strain DSM 1495 / CBS 144.50 / IMI 039719) GN=CTHT_0014620 PE=4 SV=1	3	6.53597	Naa15 - WT	0.217156	24.2839	1.83935	0.10519	0.159598	no hit
CTHT_0067840	G0SGW8	Putative calmodulin protein OS=Chaetomium thermophilum (strain DSM 1495 / CBS 144.50 / IMI 039719) GN=CTHT_0067840 PE=4 SV=1	4	6.92027	Naa15 - WT	-0.412488	23.9957	-1.82951	0.106761	0.161655	no hit
CTHT_0001660	G0RZ45	Putative uncharacterized protein OS=Chaetomium thermophilum (strain DSM 1495 / CBS 144.50 / IMI 039719) GN=CTHT_0001660 PE=3 SV=1	2	5.9023	Naa15 - WT	-0.304864	22.1478	-1.82448	0.107574	0.162556	no hit
CTHT_0031520	G0S4M3	Aspartate aminotransferase OS=Chaetomium thermophilum (strain DSM 1495 / CBS 144.50 / IMI 039719) GN=CTHT_0031520 PE=3 SV=1	3	6.89525	Naa15 - WT	0.291841	25.1139	1.80118	0.11141	0.168013	no hit
CTHT_0039970	G0S8Q5	O-methyltransferase-like protein OS=Chaetomium thermophilum (strain DSM 1495 / CBS 144.50 / IMI 039719) GN=CTHT_0039970 PE=4 SV=1	2	6.1145	Naa15 - WT	0.184631	22.1532	1.79947	0.111697	0.168107	no hit
CTHT_0054410	G0SBQ5	Putative 14-3-3 protein OS=Chaetomium thermophilum (strain DSM 1495 / CBS 144.50 / IMI 039719) GN=CTHT_0054410 PE=3 SV=1	10	8.69728	Naa15 - WT	-0.287054	27.0127	-1.79387	0.112641	0.169187	no hit
CTHT_0033390	G0S5R9	Putative uncharacterized protein OS=Chaetomium thermophilum (strain DSM 1495 / CBS 144.50 / IMI 039719) GN=CTHT_0033390 PE=4 SV=1	3	5.7555	Naa15 - WT	0.141302	21.0677	1.79048	0.113216	0.169711	no hit
CTHT_0012220	G0S137	Phosphoserine phosphatase-like protein OS=Chaetomium thermophilum (strain DSM 1495 / CBS 144.50 / IMI 039719) GN=CTHT_0012220 PE=4 SV=1	2	6.37865	Naa15 - WT	-0.193637	22.727	-1.78914	0.113444	0.169712	no hit
CTHT_0041040	G0SA53	Putative uncharacterized protein OS=Chaetomium thermophilum (strain DSM 1495 / CBS 144.50 / IMI 039719) GN=CTHT_0041040 PE=3 SV=1	3	6.06357	Naa15 - WT	0.259807	23.086	1.76424	0.117761	0.175819	no hit
CTHT_0034130	G0S645	Adenylyl cyclase-associated protein OS=Chaetomium thermophilum (strain DSM 1495 / CBS 144.50 / IMI 039719) GN=CTHT_0034130 PE=3 SV=1	2	7.12264	Naa15 - WT	0.158907	23.5614	1.74647	0.120937	0.180202	no hit
CTHT_0035930	G0S728	Putative ATP binding protein OS=Chaetomium thermophilum (strain DSM 1495 / CBS 144.50 / IMI 039719) GN=CTHT_0035930 PE=4 SV=1	3	6.2871	Naa15 - WT	0.164615	23.2139	1.73811	0.122458	0.182105	no hit
CTHT_0005350	G0RY44	E3 ubiquitin protein ligase TOM1-like protein OS=Chaetomium thermophilum (strain DSM 1495 / CBS 144.50 / IMI 039719) GN=CTHT_0005350 PE=4 SV=1	4	6.34732	Naa15 - WT	0.144466	23.3174	1.72143	0.12555	0.186332	no hit
CTHT_0002330	G0RZB1	Putative uncharacterized protein OS=Chaetomium thermophilum (strain DSM 1495 / CBS 144.50 / IMI 039719) GN=CTHT_0002330 PE=4 SV=1	5	6.93991	Naa15 - WT	-0.272393	24.4826	-1.71854	0.126091	0.186764	no hit
CTHT_0023250	G0S4R4	5-methyltetrahydropteroyltriglutamate-homocysteine methyltransferase-like protein OS=Chaetomium thermophilum (strain DSM 1495 / CBS 144.50 / IMI 039719) GN=CTHT_0023250 PE=3 SV=1	15	7.65195	Naa15 - WT	-0.13459	26.8981	-1.71169	0.127387	0.188143	no hit
CTHT_0050450	G0SD17	Putative uncharacterized protein OS=Chaetomium thermophilum (strain DSM 1495 / CBS 144.50 / IMI 039719) GN=CTHT_0050450 PE=4 SV=1	4	6.17722	Naa15 - WT	0.206332	23.5233	1.71096	0.127525	0.188143	no hit
CTHT_0028470	G0S7Q7	Putative asparagine-rich protein OS=Chaetomium thermophilum (strain DSM 1495 / CBS 144.50 / IMI 039719) GN=CTHT_0028470 PE=4 SV=1	5	7.10049	Naa15 - WT	0.250314	24.7572	1.70185	0.129269	0.190341	no hit
CTHT_0042620	G0SAK6	Putative uncharacterized protein OS=Chaetomium thermophilum (strain DSM 1495 / CBS 144.50 / IMI 039719) GN=CTHT_0042620 PE=4 SV=1	13	7.35523	Naa15 - WT	0.119602	26.6694	1.68298	0.132952	0.19538	no hit
CTHT_0033700	G0S5U9	Methylenetetrahydrofolate reductase OS=Chaetomium thermophilum (strain DSM 1495 / CBS 144.50 / IMI 039719) GN=CTHT_0033700 PE=3 SV=1	2	6.47756	Naa15 - WT	0.185777	23.0075	1.67802	0.133936	0.1959	no hit
CTHT_0034460	G0S6C8	Carbamoyl-phosphate synthase arginine-specific small chain-like protein OS=Chaetomium thermophilum (strain DSM 1495 / CBS 144.50 / IMI 039719) GN=CTHT_0034460 PE=3 SV=1	2	6.83175	Naa15 - WT	-0.195154	23.8597	-1.678	0.133942	0.1959	no hit
CTHT_0019100	G0S2Z7	Putative uncharacterized protein OS=Chaetomium thermophilum (strain DSM 1495 / CBS 144.50 / IMI 039719) GN=CTHT_0019100 PE=4 SV=1	3	6.98412	Naa15 - WT	0.180264	24.3306	1.67724	0.134092	0.1959	no hit
CTHT_0038600	G0S8M4	Reticulon-like protein OS=Chaetomium thermophilum (strain DSM 1495 / CBS 144.50 / IMI 039719) GN=CTHT_0038600 PE=4 SV=1	9	7.00611	Naa15 - WT	-0.216712	25.817	-1.6595	0.137673	0.20074	no hit
CTHT_0066280	G0SGG8	Putative uncharacterized protein OS=Chaetomium thermophilum (strain DSM 1495 / CBS 144.50 / IMI 039719) GN=CTHT_0066280 PE=3 SV=1	4	6.39637	Naa15 - WT	-0.162974	24.0967	-1.65688	0.138209	0.201129	no hit
CTHT_0064710	G0SG18	3-ketoacyl-CoA thiolase-like protein OS=Chaetomium thermophilum (strain DSM 1495 / CBS 144.50 / IMI 039719) GN=CTHT_0064710 PE=3 SV=1	2	6.25168	Naa15 - WT	-0.157441	22.893	-1.64733	0.14018	0.203601	no hit
CTHT_0025930	G0S693	Putative uncharacterized protein OS=Chaetomium thermophilum (strain DSM 1495 / CBS 144.50 / IMI 039719) GN=CTHT_0025930 PE=4 SV=1	2	5.93814	Naa15 - WT	-0.177633	21.8334	-1.64009	0.141691	0.205397	no hit
CTHT_0052820	G0SDS5	Putative uncharacterized protein OS=Chaetomium thermophilum (strain DSM 1495 / CBS 144.50 / IMI 039719) GN=CTHT_0052820 PE=4 SV=1	33	6.57207	Naa15 - WT	0.171841	26.4877	1.62208	0.145517	0.210535	no hit
CTHT_0067590	G0SGU4	NAD-dependent formate dehydrogenase-like protein OS=Chaetomium thermophilum (strain DSM 1495 / CBS 144.50 / IMI 039719) GN=CTHT_0067590 PE=3 SV=1	7	7.75633	Naa15 - WT	0.192398	26.1213	1.61977	0.146015	0.210848	no hit
CTHT_0066070	G0SGE8	Putative uncharacterized protein OS=Chaetomium thermophilum (strain DSM 1495 / CBS 144.50 / IMI 039719) GN=CTHT_0066070 PE=4 SV=1	3	6.69675	Naa15 - WT	-0.191633	23.6752	-1.61297	0.147488	0.212565	no hit
CTHT_0008480	G0S024	Putative nuclear pore protein OS=Chaetomium thermophilum (strain DSM 1495 / CBS 144.50 / IMI 039719) GN=CTHT_0008480 PE=4 SV=1	5	6.58742	Naa15 - WT	-0.161091	24.2335	-1.60947	0.148252	0.213254	no hit
CTHT_0000630	G0RYU7	Putative tryptophan protein OS=Chaetomium thermophilum (strain DSM 1495 / CBS 144.50 / IMI 039719) GN=CTHT_0000630 PE=3 SV=1	5	7.15116	Naa15 - WT	-0.144936	25.5458	-1.5981	0.150758	0.216444	no hit
CTHT_0026290	G0S6I0	Adenylosuccinate synthetase OS=Chaetomium thermophilum (strain DSM 1495 / CBS 144.50 / IMI 039719) GN=CTHT_0026290 PE=3 SV=1	7	6.79461	Naa15 - WT	-0.191389	25.1998	-1.59573	0.151286	0.216785	no hit
CTHT_0057650	G0SCL4	Glucose-6-phosphate 1-dehydrogenase OS=Chaetomium thermophilum (strain DSM 1495 / CBS 144.50 / IMI 039719) GN=CTHT_0057650 PE=3 SV=1	6	7.82288	Naa15 - WT	0.659536	26.0558	1.57092	0.156909	0.224413	no hit
CTHT_0008860	G0S061	Pentafunctional AROM polypeptide OS=Chaetomium thermophilum (strain DSM 1495 / CBS 144.50 / IMI 039719) GN=CTHT_0008860 PE=3 SV=1	3	6.32093	Naa15 - WT	0.184268	23.415	1.56876	0.157407	0.224677	no hit
CTHT_0048590	G0SB20	Dihydrolipoyl dehydrogenase OS=Chaetomium thermophilum (strain DSM 1495 / CBS 144.50 / IMI 039719) GN=CTHT_0048590 PE=3 SV=1	18	7.65113	Naa15 - WT	-0.164149	27.6283	-1.56752	0.157694	0.224677	no hit
CTHT_0061600	G0SFC9	Putative uncharacterized protein OS=Chaetomium thermophilum (strain DSM 1495 / CBS 144.50 / IMI 039719) GN=CTHT_0061600 PE=4 SV=1	2	6.11241	Naa15 - WT	-0.154411	23.0161	-1.55427	0.160787	0.228583	no hit
CTHT_0016530	G0S2A4	Putative uncharacterized protein OS=Chaetomium thermophilum (strain DSM 1495 / CBS 144.50 / IMI 039719) GN=CTHT_0016530 PE=4 SV=1	3	6.43354	Naa15 - WT	-0.260463	24.0949	-1.55317	0.161047	0.228583	no hit
CTHT_0029670	G0S8F2	Putative secretory pathway GDP dissociation inhibitor protein OS=Chaetomium thermophilum (strain DSM 1495 / CBS 144.50 / IMI 039719) GN=CTHT_0029670 PE=4 SV=1	6	7.38517	Naa15 - WT	-0.139935	25.4616	-1.54762	0.162362	0.230013	no hit
CTHT_0036270	G0S7B6	Putative nuclear pore complex protein OS=Chaetomium thermophilum (strain DSM 1495 / CBS 144.50 / IMI 039719) GN=CTHT_0036270 PE=4 SV=1	3	5.88855	Naa15 - WT	-0.131092	23.2267	-1.53796	0.164673	0.232846	no hit
CTHT_0060540	G0SF23	Putative uncharacterized protein OS=Chaetomium thermophilum (strain DSM 1495 / CBS 144.50 / IMI 039719) GN=CTHT_0060540 PE=4 SV=1	13	7.1434	Naa15 - WT	0.113214	25.648	1.53291	0.165894	0.23413	no hit
CTHT_0043200	G0SAR3	Lactoylglutathione lyase-like protein OS=Chaetomium thermophilum (strain DSM 1495 / CBS 144.50 / IMI 039719) GN=CTHT_0043200 PE=4 SV=1	2	6.78447	Naa15 - WT	-0.41814	23.4341	-1.52943	0.166738	0.234878	no hit
CTHT_0015760	G0S227	Acetylornithine aminotransferase-like protein OS=Chaetomium thermophilum (strain DSM 1495 / CBS 144.50 / IMI 039719) GN=CTHT_0015760 PE=3 SV=1	2	6.32645	Naa15 - WT	0.557955	22.8956	1.52074	0.168868	0.237431	no hit
CTHT_0052770	G0SDS0	Arginine n-methyltransferase-like protein OS=Chaetomium thermophilum (strain DSM 1495 / CBS 144.50 / IMI 039719) GN=CTHT_0052770 PE=4 SV=1	3	6.18921	Naa15 - WT	0.142928	22.8356	1.51564	0.170129	0.238755	no hit
CTHT_0030560	G0S3T4	Putative translation initiation factor OS=Chaetomium thermophilum (strain DSM 1495 / CBS 144.50 / IMI 039719) GN=CTHT_0030560 PE=4 SV=1	4	6.59579	Naa15 - WT	0.177281	24.2693	1.49966	0.174135	0.243919	no hit
CTHT_0003680	G0RZP3	Putative COP9 signalosome protein OS=Chaetomium thermophilum (strain DSM 1495 / CBS 144.50 / IMI 039719) GN=CTHT_0003680 PE=4 SV=1	2	6.24959	Naa15 - WT	0.30676	22.5398	1.49314	0.175793	0.245781	no hit
CTHT_0047040	G0S9S9	Splicing factor (Prp24)-like protein OS=Chaetomium thermophilum (strain DSM 1495 / CBS 144.50 / IMI 039719) GN=CTHT_0047040 PE=4 SV=1	2	6.06538	Naa15 - WT	0.424738	22.5849	1.49085	0.176377	0.246138	no hit
CTHT_0033240	G0S5K1	Putative ribosomal protein OS=Chaetomium thermophilum (strain DSM 1495 / CBS 144.50 / IMI 039719) GN=CTHT_0033240 PE=4 SV=1	2	6.13087	Naa15 - WT	0.132527	23.0483	1.48208	0.178639	0.24883	no hit
CTHT_0063050	G0SEA4	Choline phosphate cytidylyltransferase-like protein OS=Chaetomium thermophilum (strain DSM 1495 / CBS 144.50 / IMI 039719) GN=CTHT_0063050 PE=4 SV=1	2	6.08025	Naa15 - WT	0.170668	22.5206	1.48076	0.17898	0.248842	no hit
CTHT_0073000	G0SHQ5	Pyruvate carboxylase OS=Chaetomium thermophilum (strain DSM 1495 / CBS 144.50 / IMI 039719) GN=CTHT_0073000 PE=3 SV=1	12	7.21063	Naa15 - WT	0.132535	26.6066	1.46552	0.182976	0.253926	no hit
CTHT_0003740	G0RZP9	Putative uncharacterized protein OS=Chaetomium thermophilum (strain DSM 1495 / CBS 144.50 / IMI 039719) GN=CTHT_0003740 PE=4 SV=1	9	7.4158	Naa15 - WT	0.125653	26.2994	1.45489	0.185811	0.257382	no hit
CTHT_0061050	G0SF74	Putative pab1-binding protein OS=Chaetomium thermophilum (strain DSM 1495 / CBS 144.50 / IMI 039719) GN=CTHT_0061050 PE=4 SV=1	2	6.4183	Naa15 - WT	-0.13531	21.6206	-1.45134	0.186766	0.258227	no hit
CTHT_0002740	G0RZF1	UDP-galactopyranose mutase-like protein OS=Chaetomium thermophilum (strain DSM 1495 / CBS 144.50 / IMI 039719) GN=CTHT_0002740 PE=4 SV=1	4	7.11825	Naa15 - WT	0.169056	24.8392	1.44747	0.187811	0.259194	no hit
CTHT_0057080	G0SCG0	NADH-ubiquinone oxidoreductase 49 kDa subunit-like protein OS=Chaetomium thermophilum (strain DSM 1495 / CBS 144.50 / IMI 039719) GN=CTHT_0057080 PE=3 SV=1	3	6.61312	Naa15 - WT	-0.200581	24.1663	-1.43683	0.190713	0.262618	no hit
CTHT_0025510	G0S5Z9	Putative uncharacterized protein OS=Chaetomium thermophilum (strain DSM 1495 / CBS 144.50 / IMI 039719) GN=CTHT_0025510 PE=4 SV=1	2	5.90953	Naa15 - WT	0.197324	22.3276	1.43581	0.190995	0.262618	no hit
CTHT_0061210	G0SF90	Ubiquitin carboxyl-terminal hydrolase-like protein OS=Chaetomium thermophilum (strain DSM 1495 / CBS 144.50 / IMI 039719) GN=CTHT_0061210 PE=4 SV=1	11	6.834	Naa15 - WT	0.142859	25.6828	1.42192	0.194848	0.267425	no hit
CTHT_0027950	G0S7F4	Putative uncharacterized protein OS=Chaetomium thermophilum (strain DSM 1495 / CBS 144.50 / IMI 039719) GN=CTHT_0027950 PE=4 SV=1	11	6.98051	Naa15 - WT	0.120445	25.4302	1.41379	0.197136	0.270069	no hit
CTHT_0028070	G0S7G6	Putative myosin MYO2 protein OS=Chaetomium thermophilum (strain DSM 1495 / CBS 144.50 / IMI 039719) GN=CTHT_0028070 PE=4 SV=1	4	6.64509	Naa15 - WT	0.128581	23.99	1.40718	0.199015	0.272145	no hit
CTHT_0072080	G0SFT6	Thioredoxin OS=Chaetomium thermophilum (strain DSM 1495 / CBS 144.50 / IMI 039719) GN=CTHT_0072080 PE=3 SV=1	2	6.50144	Naa15 - WT	-0.21846	21.7256	-1.39719	0.201884	0.275564	no hit
CTHT_0002430	G0RZC0	Putative uncharacterized protein OS=Chaetomium thermophilum (strain DSM 1495 / CBS 144.50 / IMI 039719) GN=CTHT_0002430 PE=3 SV=1	13	7.4775	Naa15 - WT	0.100902	26.3668	1.38439	0.205611	0.28014	no hit
CTHT_0027280	G0S6Y2	Putative cell division control protein OS=Chaetomium thermophilum (strain DSM 1495 / CBS 144.50 / IMI 039719) GN=CTHT_0027280 PE=3 SV=1	17	7.63159	Naa15 - WT	-0.112153	27.3888	-1.37809	0.207467	0.282155	no hit
CTHT_0064250	G0SEM2	Cysteinyl-tRNA synthetase-like protein OS=Chaetomium thermophilum (strain DSM 1495 / CBS 144.50 / IMI 039719) GN=CTHT_0064250 PE=3 SV=1	5	6.45084	Naa15 - WT	0.132908	24.3272	1.37637	0.207977	0.282335	no hit
CTHT_0012390	G0S154	Acyl-protein thioesterase-1-like protein OS=Chaetomium thermophilum (strain DSM 1495 / CBS 144.50 / IMI 039719) GN=CTHT_0012390 PE=4 SV=1	3	6.67505	Naa15 - WT	-0.101054	23.3516	-1.36292	0.211997	0.287271	no hit
CTHT_0065710	G0SGB3	Putative uncharacterized protein OS=Chaetomium thermophilum (strain DSM 1495 / CBS 144.50 / IMI 039719) GN=CTHT_0065710 PE=4 SV=1	4	6.6784	Naa15 - WT	0.124065	24.1649	1.32288	0.224373	0.303492	no hit
CTHT_0028320	G0S7J1	Putative uncharacterized protein OS=Chaetomium thermophilum (strain DSM 1495 / CBS 144.50 / IMI 039719) GN=CTHT_0028320 PE=4 SV=1	2	6.84586	Naa15 - WT	-0.159588	22.7117	-1.31645	0.226417	0.305703	no hit
CTHT_0013170	G0S1D1	2-methylcitrate dehydratase-like protein OS=Chaetomium thermophilum (strain DSM 1495 / CBS 144.50 / IMI 039719) GN=CTHT_0013170 PE=4 SV=1	6	7.62	Naa15 - WT	-0.103164	25.7189	-1.31261	0.227645	0.306809	no hit
CTHT_0048180	G0SAX9	2-oxoglutarate dehydrogenase complex-like protein OS=Chaetomium thermophilum (strain DSM 1495 / CBS 144.50 / IMI 039719) GN=CTHT_0048180 PE=3 SV=1	8	7.59154	Naa15 - WT	0.129884	26.0345	1.30322	0.230674	0.310332	no hit
CTHT_0012270	G0S142	Putative uncharacterized protein OS=Chaetomium thermophilum (strain DSM 1495 / CBS 144.50 / IMI 039719) GN=CTHT_0012270 PE=3 SV=1	10	7.42277	Naa15 - WT	0.119524	25.8291	1.2791	0.238612	0.319992	no hit
CTHT_0060890	G0SF58	Cytoplasmic alanyl-tRNA synthetase-like protein OS=Chaetomium thermophilum (strain DSM 1495 / CBS 144.50 / IMI 039719) GN=CTHT_0060890 PE=3 SV=1	13	6.96465	Naa15 - WT	-0.103099	26.1754	-1.2788	0.23871	0.319992	no hit
CTHT_0062300	G0SE38	Putative uncharacterized protein OS=Chaetomium thermophilum (strain DSM 1495 / CBS 144.50 / IMI 039719) GN=CTHT_0062300 PE=4 SV=1	2	6.01038	Naa15 - WT	-0.248633	22.8272	-1.27593	0.239671	0.320705	no hit
CTHT_0026550	G0S6K6	Ran-specific GTPase-activating protein 1-like protein OS=Chaetomium thermophilum (strain DSM 1495 / CBS 144.50 / IMI 039719) GN=CTHT_0026550 PE=4 SV=1	6	6.81791	Naa15 - WT	-0.197768	24.8196	-1.27286	0.240704	0.321512	no hit
CTHT_0070190	G0SHJ0	Putative 1-acylglycerol-3-phosphate protein OS=Chaetomium thermophilum (strain DSM 1495 / CBS 144.50 / IMI 039719) GN=CTHT_0070190 PE=4 SV=1	2	6.67162	Naa15 - WT	-0.175009	23.0323	-1.24209	0.251241	0.334988	no hit
CTHT_0057100	G0SCG2	Ubiquinone biosynthesis monooxygenase-like protein OS=Chaetomium thermophilum (strain DSM 1495 / CBS 144.50 / IMI 039719) GN=CTHT_0057100 PE=4 SV=1	2	6.15688	Naa15 - WT	-0.100851	22.5767	-1.23084	0.255192	0.339223	no hit
CTHT_0069950	G0SHG6	Asparaginyl-tRNA synthetase-like protein OS=Chaetomium thermophilum (strain DSM 1495 / CBS 144.50 / IMI 039719) GN=CTHT_0069950 PE=3 SV=1	4	6.7027	Naa15 - WT	0.116992	23.7182	1.23046	0.255325	0.339223	no hit
CTHT_0018170	G0S2R3	26S proteasome regulatory subunit rpn2-like protein OS=Chaetomium thermophilum (strain DSM 1495 / CBS 144.50 / IMI 039719) GN=CTHT_0018170 PE=4 SV=1	8	6.63348	Naa15 - WT	0.0903472	25.0306	1.21722	0.26004	0.344849	no hit
CTHT_0073290	G0SHT4	Putative uncharacterized protein OS=Chaetomium thermophilum (strain DSM 1495 / CBS 144.50 / IMI 039719) GN=CTHT_0073290 PE=3 SV=1	7	7.77007	Naa15 - WT	-0.153792	26.2684	-1.216	0.260481	0.344849	no hit
CTHT_0074470	G0SI47	Putative uncharacterized protein OS=Chaetomium thermophilum (strain DSM 1495 / CBS 144.50 / IMI 039719) GN=CTHT_0074470 PE=4 SV=1	2	6.38329	Naa15 - WT	-0.103861	22.5071	-1.19714	0.267334	0.352974	no hit
CTHT_0014020	G0S1L4	26S proteasome regulatory subunit rpn5-like protein OS=Chaetomium thermophilum (strain DSM 1495 / CBS 144.50 / IMI 039719) GN=CTHT_0014020 PE=4 SV=1	3	6.96191	Naa15 - WT	0.100773	23.8467	1.19473	0.268219	0.352974	no hit
CTHT_0008580	G0S034	O-acetylhomoserine (Thiol)-lyase-like protein OS=Chaetomium thermophilum (strain DSM 1495 / CBS 144.50 / IMI 039719) GN=CTHT_0008580 PE=3 SV=1	4	6.96753	Naa15 - WT	0.110003	24.8229	1.19446	0.268318	0.352974	no hit
CTHT_0003190	G0RZJ6	Putative actin cytoskeleton-regulatory complex protein OS=Chaetomium thermophilum (strain DSM 1495 / CBS 144.50 / IMI 039719) GN=CTHT_0003190 PE=4 SV=1	2	6.08672	Naa15 - WT	0.158389	21.7738	1.19325	0.268765	0.352974	no hit
CTHT_0061010	G0SF70	Putative uncharacterized protein OS=Chaetomium thermophilum (strain DSM 1495 / CBS 144.50 / IMI 039719) GN=CTHT_0061010 PE=3 SV=1	2	6.59249	Naa15 - WT	-0.140857	23.4461	-1.19267	0.268977	0.352974	no hit
CTHT_0023380	G0S4S7	Putative curved DNA-binding protein OS=Chaetomium thermophilum (strain DSM 1495 / CBS 144.50 / IMI 039719) GN=CTHT_0023380 PE=4 SV=1	10	7.28884	Naa15 - WT	0.153849	26.0506	1.18193	0.272967	0.357582	no hit
CTHT_0024540	G0S5E7	Eukaryotic translation initiation factor 5-like protein OS=Chaetomium thermophilum (strain DSM 1495 / CBS 144.50 / IMI 039719) GN=CTHT_0024540 PE=4 SV=1	3	6.49807	Naa15 - WT	0.119327	23.7409	1.16789	0.278258	0.363876	no hit
CTHT_0034780	G0S6F9	26S proteasome regulatory subunit-like protein OS=Chaetomium thermophilum (strain DSM 1495 / CBS 144.50 / IMI 039719) GN=CTHT_0034780 PE=3 SV=1	5	7.09172	Naa15 - WT	0.100621	25.72	1.16125	0.280787	0.366543	no hit
CTHT_0047130	G0S9T7	Putative uncharacterized protein OS=Chaetomium thermophilum (strain DSM 1495 / CBS 144.50 / IMI 039719) GN=CTHT_0047130 PE=3 SV=1	4	6.5376	Naa15 - WT	0.339795	23.9574	1.15739	0.282266	0.367832	no hit
CTHT_0065740	G0SGB6	Putative uncharacterized protein OS=Chaetomium thermophilum (strain DSM 1495 / CBS 144.50 / IMI 039719) GN=CTHT_0065740 PE=3 SV=1	4	6.62362	Naa15 - WT	-0.111453	24.0562	-1.15028	0.285007	0.370757	no hit
CTHT_0054940	G0SBV6	Fumarate reductase-like protein OS=Chaetomium thermophilum (strain DSM 1495 / CBS 144.50 / IMI 039719) GN=CTHT_0054940 PE=4 SV=1	13	7.39275	Naa15 - WT	0.0945597	26.183	1.1271	0.2941	0.381921	no hit
CTHT_0058780	G0SCY1	Putative uncharacterized protein OS=Chaetomium thermophilum (strain DSM 1495 / CBS 144.50 / IMI 039719) GN=CTHT_0058780 PE=3 SV=1	3	6.97477	Naa15 - WT	0.0859939	24.4427	1.11629	0.298416	0.386855	no hit
CTHT_0039930	G0S8Q1	Arginyl-tRNA synthetase-like protein OS=Chaetomium thermophilum (strain DSM 1495 / CBS 144.50 / IMI 039719) GN=CTHT_0039930 PE=3 SV=1	3	6.57562	Naa15 - WT	-0.100519	24.4485	-1.11362	0.299491	0.387576	no hit
CTHT_0054460	G0SBR0	T-complex protein 1 subunit delta OS=Chaetomium thermophilum (strain DSM 1495 / CBS 144.50 / IMI 039719) GN=CTHT_0054460 PE=3 SV=1	9	7.43588	Naa15 - WT	-0.0994845	25.9485	-1.1074	0.302009	0.39016	no hit
CTHT_0026390	G0S6J0	S-adenosylmethionine-dependent methyltransferase-like protein OS=Chaetomium thermophilum (strain DSM 1495 / CBS 144.50 / IMI 039719) GN=CTHT_0026390 PE=4 SV=1	3	6.08631	Naa15 - WT	-0.104792	22.2743	-1.10604	0.30256	0.390198	no hit
CTHT_0057970	G0SCP6	Putative uncharacterized protein OS=Chaetomium thermophilum (strain DSM 1495 / CBS 144.50 / IMI 039719) GN=CTHT_0057970 PE=4 SV=1	3	7.22086	Naa15 - WT	-0.138974	24.2618	-1.10407	0.303362	0.390559	no hit
CTHT_0018310	G0S2S5	ATP-dependent RNA helicase-like protein OS=Chaetomium thermophilum (strain DSM 1495 / CBS 144.50 / IMI 039719) GN=CTHT_0018310 PE=3 SV=1	4	6.86147	Naa15 - WT	0.0840997	24.3316	1.08623	0.310698	0.399273	no hit
CTHT_0015250	G0S1Y1	Putative uncharacterized protein OS=Chaetomium thermophilum (strain DSM 1495 / CBS 144.50 / IMI 039719) GN=CTHT_0015250 PE=3 SV=1	7	7.58002	Naa15 - WT	-0.101874	25.6577	-1.08502	0.311198	0.399273	no hit
CTHT_0065990	G0SGE1	Rab small monomeric GTPase-like protein OS=Chaetomium thermophilum (strain DSM 1495 / CBS 144.50 / IMI 039719) GN=CTHT_0065990 PE=3 SV=1	2	6.41094	Naa15 - WT	-0.0915672	22.9813	-1.08239	0.312293	0.399992	no hit
CTHT_0065070	G0SG53	Putative uncharacterized protein OS=Chaetomium thermophilum (strain DSM 1495 / CBS 144.50 / IMI 039719) GN=CTHT_0065070 PE=3 SV=1	9	7.05086	Naa15 - WT	0.134369	25.2924	1.07171	0.31677	0.405032	no hit
CTHT_0011000	G0S0R8	Putative uncharacterized protein OS=Chaetomium thermophilum (strain DSM 1495 / CBS 144.50 / IMI 039719) GN=CTHT_0011000 PE=3 SV=1	3	6.79491	Naa15 - WT	-0.0955815	24.4622	-1.05737	0.32286	0.412114	no hit
CTHT_0023570	G0S500	Putative uncharacterized protein OS=Chaetomium thermophilum (strain DSM 1495 / CBS 144.50 / IMI 039719) GN=CTHT_0023570 PE=4 SV=1	2	6.15567	Naa15 - WT	0.0898169	22.476	1.05091	0.325631	0.414944	no hit
CTHT_0042790	G0SAM3	Putative uncharacterized protein OS=Chaetomium thermophilum (strain DSM 1495 / CBS 144.50 / IMI 039719) GN=CTHT_0042790 PE=4 SV=1	2	7.39948	Naa15 - WT	0.0848873	23.1354	1.0114	0.343004	0.436339	no hit
CTHT_0053750	G0SBJ0	UTP-glucose-1-phosphate uridylyltransferase-like protein OS=Chaetomium thermophilum (strain DSM 1495 / CBS 144.50 / IMI 039719) GN=CTHT_0053750 PE=4 SV=1	10	7.6832	Naa15 - WT	0.0932506	26.0097	1.00851	0.344301	0.437244	no hit
CTHT_0067500	G0SGT5	Serine/threonine-protein phosphatase OS=Chaetomium thermophilum (strain DSM 1495 / CBS 144.50 / IMI 039719) GN=CTHT_0067500 PE=3 SV=1	3	6.676	Naa15 - WT	-0.15742	23.8952	-1.00432	0.34619	0.438898	no hit
CTHT_0010260	G0S0J7	Putative proteasome protein OS=Chaetomium thermophilum (strain DSM 1495 / CBS 144.50 / IMI 039719) GN=CTHT_0010260 PE=4 SV=1	2	6.34134	Naa15 - WT	-0.115996	22.6097	-0.997828	0.349133	0.441081	no hit
CTHT_0038390	G0S8K3	Putative actin cytoskeleton-regulatory complex protein OS=Chaetomium thermophilum (strain DSM 1495 / CBS 144.50 / IMI 039719) GN=CTHT_0038390 PE=4 SV=1	6	6.76536	Naa15 - WT	0.0963675	25.1599	0.996776	0.349612	0.441081	no hit
CTHT_0028030	G0S7G2	Putative uncharacterized protein OS=Chaetomium thermophilum (strain DSM 1495 / CBS 144.50 / IMI 039719) GN=CTHT_0028030 PE=4 SV=1	5	6.90378	Naa15 - WT	-0.0889538	24.6665	-0.995931	0.349997	0.441081	no hit
CTHT_0012510	G0S166	Malate synthase OS=Chaetomium thermophilum (strain DSM 1495 / CBS 144.50 / IMI 039719) GN=CTHT_0012510 PE=3 SV=1	2	6.19159	Naa15 - WT	-0.152492	21.9402	-0.995332	0.35027	0.441081	no hit
CTHT_0035890	G0S724	Putative uncharacterized protein OS=Chaetomium thermophilum (strain DSM 1495 / CBS 144.50 / IMI 039719) GN=CTHT_0035890 PE=4 SV=1	2	5.94549	Naa15 - WT	0.0719879	22.5759	0.982944	0.355952	0.447482	no hit
CTHT_0059780	G0SEU9	Proteasome subunit beta type OS=Chaetomium thermophilum (strain DSM 1495 / CBS 144.50 / IMI 039719) GN=CTHT_0059780 PE=3 SV=1	2	7.29849	Naa15 - WT	0.0715378	23.4908	0.973746	0.360215	0.452083	no hit
CTHT_0070220	G0SHJ3	Putative transcriptional repressor protein OS=Chaetomium thermophilum (strain DSM 1495 / CBS 144.50 / IMI 039719) GN=CTHT_0070220 PE=4 SV=1	8	7.09516	Naa15 - WT	0.0722246	25.8142	0.969068	0.362399	0.454061	no hit
CTHT_0005960	G0RYA1	NADH-ubiquinone oxidoreductase-like protein OS=Chaetomium thermophilum (strain DSM 1495 / CBS 144.50 / IMI 039719) GN=CTHT_0005960 PE=4 SV=1	4	6.69841	Naa15 - WT	-0.107848	24.5891	-0.959082	0.367093	0.459174	no hit
CTHT_0055270	G0SBY8	Putative heat shock protein OS=Chaetomium thermophilum (strain DSM 1495 / CBS 144.50 / IMI 039719) GN=CTHT_0055270 PE=4 SV=1	13	7.01724	Naa15 - WT	0.138539	26.0966	0.956462	0.368332	0.459954	no hit
CTHT_0048990	G0SB58	UDP-glucose-glycoprotein glucosyltransferase-like protein OS=Chaetomium thermophilum (strain DSM 1495 / CBS 144.50 / IMI 039719) GN=CTHT_0048990 PE=4 SV=1	2	5.94664	Naa15 - WT	0.181052	20.3527	0.953124	0.369916	0.461162	no hit
CTHT_0063680	G0SEG6	Putative VAMP-associated protein OS=Chaetomium thermophilum (strain DSM 1495 / CBS 144.50 / IMI 039719) GN=CTHT_0063680 PE=4 SV=1	2	6.43183	Naa15 - WT	-0.0973309	23.4435	-0.947768	0.372467	0.463305	no hit
CTHT_0055110	G0SBX2	Putative uncharacterized protein OS=Chaetomium thermophilum (strain DSM 1495 / CBS 144.50 / IMI 039719) GN=CTHT_0055110 PE=4 SV=1	2	6.2174	Naa15 - WT	0.097291	22.2202	0.946916	0.372874	0.463305	no hit
CTHT_0058870	G0SCZ0	Putative uncharacterized protein OS=Chaetomium thermophilum (strain DSM 1495 / CBS 144.50 / IMI 039719) GN=CTHT_0058870 PE=4 SV=1	2	6.09887	Naa15 - WT	0.103279	22.6192	0.941761	0.375344	0.465601	no hit
CTHT_0018890	G0S2Y0	Putative 40S ribosomal protein OS=Chaetomium thermophilum (strain DSM 1495 / CBS 144.50 / IMI 039719) GN=CTHT_0018890 PE=3 SV=1	4	6.70252	Naa15 - WT	-0.0746203	23.9726	-0.930938	0.380569	0.4713	no hit
ADK	G0SBP9	Adenylate kinase OS=Chaetomium thermophilum (strain DSM 1495 / CBS 144.50 / IMI 039719) GN=ADK PE=3 SV=1	3	6.40026	Naa15 - WT	-0.150499	23.3534	-0.92621	0.382868	0.472874	no hit
CTHT_0053830	G0SBJ8	Putative uncharacterized protein OS=Chaetomium thermophilum (strain DSM 1495 / CBS 144.50 / IMI 039719) GN=CTHT_0053830 PE=4 SV=1	2	6.42944	Naa15 - WT	-0.0806471	23.302	-0.925727	0.383104	0.472874	no hit
CTHT_0066370	G0SGH7	Putative uncharacterized protein OS=Chaetomium thermophilum (strain DSM 1495 / CBS 144.50 / IMI 039719) GN=CTHT_0066370 PE=4 SV=1	5	6.92719	Naa15 - WT	-0.0868133	25.2693	-0.923576	0.384154	0.473262	no hit
CTHT_0007690	G0RYS1	26S protease regulatory subunit 8-like protein OS=Chaetomium thermophilum (strain DSM 1495 / CBS 144.50 / IMI 039719) GN=CTHT_0007690 PE=3 SV=1	3	6.87034	Naa15 - WT	0.0944778	24.0341	0.922492	0.384684	0.473262	no hit
CTHT_0058630	G0SCW7	Ubiquitin-like protein OS=Chaetomium thermophilum (strain DSM 1495 / CBS 144.50 / IMI 039719) GN=CTHT_0058630 PE=4 SV=1	3	6.71648	Naa15 - WT	-0.179874	24.6668	-0.915069	0.388327	0.47696	no hit
CTHT_0061230	G0SF92	Putative GTP binding protein OS=Chaetomium thermophilum (strain DSM 1495 / CBS 144.50 / IMI 039719) GN=CTHT_0061230 PE=3 SV=1	6	7.23926	Naa15 - WT	-0.114855	25.7041	-0.912106	0.389788	0.47797	no hit
CTHT_0041430	G0SA92	Putative F-actin-capping protein OS=Chaetomium thermophilum (strain DSM 1495 / CBS 144.50 / IMI 039719) GN=CTHT_0041430 PE=4 SV=1	4	7.32333	Naa15 - WT	0.187198	25.1653	0.908689	0.391479	0.479257	no hit
CTHT_0044760	G0S969	Homocitrate synthase-like protein OS=Chaetomium thermophilum (strain DSM 1495 / CBS 144.50 / IMI 039719) GN=CTHT_0044760 PE=3 SV=1	6	7.13098	Naa15 - WT	-0.065527	25.1573	-0.904918	0.39335	0.480762	no hit
CTHT_0063970	G0SEJ5	Putative mannose-1-phosphate protein OS=Chaetomium thermophilum (strain DSM 1495 / CBS 144.50 / IMI 039719) GN=CTHT_0063970 PE=4 SV=1	2	6.91738	Naa15 - WT	0.106173	23.801	0.900594	0.395505	0.482607	no hit
CTHT_0068820	G0SH60	26S protease regulatory subunit 4-like protein OS=Chaetomium thermophilum (strain DSM 1495 / CBS 144.50 / IMI 039719) GN=CTHT_0068820 PE=3 SV=1	2	6.8177	Naa15 - WT	0.102689	22.8451	0.877942	0.406931	0.495739	no hit
CTHT_0062570	G0SE62	Spermidine synthase-like protein OS=Chaetomium thermophilum (strain DSM 1495 / CBS 144.50 / IMI 039719) GN=CTHT_0062570 PE=3 SV=1	5	7.39745	Naa15 - WT	0.089239	25.2792	0.867766	0.41214	0.50127	no hit
CTHT_0025200	G0S5W8	Putative uncharacterized protein OS=Chaetomium thermophilum (strain DSM 1495 / CBS 144.50 / IMI 039719) GN=CTHT_0025200 PE=4 SV=1	2	6.67304	Naa15 - WT	0.124364	23.5399	0.858887	0.416725	0.506023	no hit
CTHT_0034320	G0S663	Kinesin-like protein OS=Chaetomium thermophilum (strain DSM 1495 / CBS 144.50 / IMI 039719) GN=CTHT_0034320 PE=3 SV=1	3	5.94564	Naa15 - WT	0.099964	23.2217	0.849626	0.421545	0.511046	no hit
CTHT_0005000	G0RY10	Coproporphyrinogen III oxidase-like protein OS=Chaetomium thermophilum (strain DSM 1495 / CBS 144.50 / IMI 039719) GN=CTHT_0005000 PE=4 SV=1	12	7.90031	Naa15 - WT	-0.0694298	25.9426	-0.84699	0.422924	0.511889	no hit
CTHT_0026690	G0S6M0	Methionyl-tRNA synthetase-like protein OS=Chaetomium thermophilum (strain DSM 1495 / CBS 144.50 / IMI 039719) GN=CTHT_0026690 PE=4 SV=1	8	6.91415	Naa15 - WT	0.0690885	25.382	0.844109	0.424435	0.512888	no hit
CTHT_0008010	G0RZX9	Putative heat shock protein OS=Chaetomium thermophilum (strain DSM 1495 / CBS 144.50 / IMI 039719) GN=CTHT_0008010 PE=3 SV=1	4	6.87177	Naa15 - WT	-0.0886406	24.82	-0.837594	0.427866	0.5162	no hit
CTHT_0070110	G0SHI2	S-formylglutathione hydrolase-like protein OS=Chaetomium thermophilum (strain DSM 1495 / CBS 144.50 / IMI 039719) GN=CTHT_0070110 PE=4 SV=1	2	6.59157	Naa15 - WT	-0.0766851	23.6335	-0.831314	0.431192	0.519003	no hit
CTHT_0004450	G0RXV7	Putative uncharacterized protein OS=Chaetomium thermophilum (strain DSM 1495 / CBS 144.50 / IMI 039719) GN=CTHT_0004450 PE=4 SV=1	2	6.61909	Naa15 - WT	0.0933173	23.5453	0.830589	0.431577	0.519003	no hit
CTHT_0043130	G0SAQ6	Putative uncharacterized protein OS=Chaetomium thermophilum (strain DSM 1495 / CBS 144.50 / IMI 039719) GN=CTHT_0043130 PE=4 SV=1	16	6.74231	Naa15 - WT	0.0799608	26.0238	0.827447	0.433249	0.520177	no hit
CTHT_0068110	G0SGZ5	Putative uncharacterized protein OS=Chaetomium thermophilum (strain DSM 1495 / CBS 144.50 / IMI 039719) GN=CTHT_0068110 PE=4 SV=1	5	6.6727	Naa15 - WT	-0.139243	24.7913	-0.824183	0.43499	0.520323	no hit
CTHT_0024170	G0S5B0	ATP synthase-like protein OS=Chaetomium thermophilum (strain DSM 1495 / CBS 144.50 / IMI 039719) GN=CTHT_0024170 PE=3 SV=1	2	6.95917	Naa15 - WT	-0.147269	24.0267	-0.82417	0.434997	0.520323	no hit
CTHT_0036690	G0S7K9	Metalloendopeptidase-like protein OS=Chaetomium thermophilum (strain DSM 1495 / CBS 144.50 / IMI 039719) GN=CTHT_0036690 PE=3 SV=1	6	7.02791	Naa15 - WT	-0.0690431	25.4108	-0.823309	0.435458	0.520323	no hit
CTHT_0059400	G0SER2	Putative actin binding protein OS=Chaetomium thermophilum (strain DSM 1495 / CBS 144.50 / IMI 039719) GN=CTHT_0059400 PE=4 SV=1	2	6.40214	Naa15 - WT	-0.14581	22.631	-0.773209	0.462817	0.551652	no hit
CTHT_0036770	G0S7L6	Putative phosphoinositide binding protein OS=Chaetomium thermophilum (strain DSM 1495 / CBS 144.50 / IMI 039719) GN=CTHT_0036770 PE=4 SV=1	3	5.98632	Naa15 - WT	0.0693331	21.6204	0.772608	0.463152	0.551652	no hit
CTHT_0027310	G0S6Y4	Eukaryotic translation initiation factor 3-like protein OS=Chaetomium thermophilum (strain DSM 1495 / CBS 144.50 / IMI 039719) GN=CTHT_0027310 PE=3 SV=1	17	7.10319	Naa15 - WT	-0.0646472	26.3213	-0.762293	0.46893	0.557646	no hit
CTHT_0048920	G0SB52	Putative uncharacterized protein OS=Chaetomium thermophilum (strain DSM 1495 / CBS 144.50 / IMI 039719) GN=CTHT_0048920 PE=4 SV=1	2	6.98261	Naa15 - WT	-0.0691617	23.3316	-0.748306	0.47684	0.566153	no hit
CTHT_0026950	G0S6U9	Translation initiation factor 4B-like protein OS=Chaetomium thermophilum (strain DSM 1495 / CBS 144.50 / IMI 039719) GN=CTHT_0026950 PE=4 SV=1	2	6.67997	Naa15 - WT	0.0716981	22.6894	0.739237	0.482016	0.571391	no hit
CTHT_0062070	G0SE15	Putative uncharacterized protein OS=Chaetomium thermophilum (strain DSM 1495 / CBS 144.50 / IMI 039719) GN=CTHT_0062070 PE=3 SV=1	9	8.40277	Naa15 - WT	-0.0814968	27.0782	-0.730083	0.487277	0.576714	no hit
CTHT_0061760	G0SFE5	Tryptophanyl-tRNA synthetase-like protein OS=Chaetomium thermophilum (strain DSM 1495 / CBS 144.50 / IMI 039719) GN=CTHT_0061760 PE=3 SV=1	7	6.85994	Naa15 - WT	0.0539617	25.5082	0.7286	0.488133	0.576815	no hit
CTHT_0034860	G0S6G7	Coatomer subunit beta OS=Chaetomium thermophilum (strain DSM 1495 / CBS 144.50 / IMI 039719) GN=CTHT_0034860 PE=3 SV=1	4	6.62835	Naa15 - WT	0.0979907	24.4145	0.71431	0.496431	0.585695	no hit
CTHT_0027860	G0S792	Putative uncharacterized protein OS=Chaetomium thermophilum (strain DSM 1495 / CBS 144.50 / IMI 039719) GN=CTHT_0027860 PE=3 SV=1	5	6.63534	Naa15 - WT	-0.0600505	24.1929	-0.711906	0.497836	0.586428	no hit
CTHT_0012280	G0S143	Putative uncharacterized protein OS=Chaetomium thermophilum (strain DSM 1495 / CBS 144.50 / IMI 039719) GN=CTHT_0012280 PE=4 SV=1	7	7.09784	Naa15 - WT	-0.0618324	25.3271	-0.708355	0.499916	0.587951	no hit
CTHT_0027780	G0S784	Putative TATA binding protein interacting protein OS=Chaetomium thermophilum (strain DSM 1495 / CBS 144.50 / IMI 039719) GN=CTHT_0027780 PE=4 SV=1	4	6.49028	Naa15 - WT	0.0834468	24.1725	0.694578	0.508037	0.596565	no hit
CTHT_0026160	G0S6B5	T-complex protein 1 subunit theta-like protein OS=Chaetomium thermophilum (strain DSM 1495 / CBS 144.50 / IMI 039719) GN=CTHT_0026160 PE=3 SV=1	19	7.55217	Naa15 - WT	0.102296	27.2818	0.69015	0.510665	0.598711	no hit
CTHT_0067870	G0SGX1	Mitochondrial 40S ribosomal protein S9-like protein OS=Chaetomium thermophilum (strain DSM 1495 / CBS 144.50 / IMI 039719) GN=CTHT_0067870 PE=3 SV=1	3	6.43854	Naa15 - WT	0.117161	23.7375	0.68122	0.515991	0.603031	no hit
CTHT_0052760	G0SDR9	Putative uncharacterized protein OS=Chaetomium thermophilum (strain DSM 1495 / CBS 144.50 / IMI 039719) GN=CTHT_0052760 PE=4 SV=1	4	6.89608	Naa15 - WT	-0.0747335	24.2039	-0.679396	0.517083	0.603031	no hit
CTHT_0073930	G0SHZ5	Putative uncharacterized protein OS=Chaetomium thermophilum (strain DSM 1495 / CBS 144.50 / IMI 039719) GN=CTHT_0073930 PE=4 SV=1	2	6.33014	Naa15 - WT	0.106021	22.4858	0.678862	0.517403	0.603031	no hit
CTHT_0030170	G0S3P9	Putative uncharacterized protein OS=Chaetomium thermophilum (strain DSM 1495 / CBS 144.50 / IMI 039719) GN=CTHT_0030170 PE=4 SV=1	4	6.69859	Naa15 - WT	-0.111607	24.6248	-0.678576	0.517575	0.603031	no hit
CTHT_0045900	G0S9H4	C-1-tetrahydrofolate synthase-like protein OS=Chaetomium thermophilum (strain DSM 1495 / CBS 144.50 / IMI 039719) GN=CTHT_0045900 PE=3 SV=1	6	7.19373	Naa15 - WT	-0.073589	25.5253	-0.676738	0.518677	0.603376	no hit
CTHT_0048800	G0SB41	Threonyl-tRNA synthetase-like protein OS=Chaetomium thermophilum (strain DSM 1495 / CBS 144.50 / IMI 039719) GN=CTHT_0048800 PE=3 SV=1	5	6.77977	Naa15 - WT	0.0648967	24.6145	0.674486	0.520031	0.604011	no hit
CTHT_0032460	G0S570	60S ribosomal protein L3-like protein OS=Chaetomium thermophilum (strain DSM 1495 / CBS 144.50 / IMI 039719) GN=CTHT_0032460 PE=4 SV=1	4	6.51153	Naa15 - WT	0.0554921	24.1655	0.664451	0.526086	0.610097	no hit
CTHT_0053600	G0SBH5	Methylmalonate-semialdehyde dehydrogenase-like protein OS=Chaetomium thermophilum (strain DSM 1495 / CBS 144.50 / IMI 039719) GN=CTHT_0053600 PE=3 SV=1	5	6.75395	Naa15 - WT	-0.0753639	24.5282	-0.662696	0.527149	0.610384	no hit
CTHT_0050400	G0SD13	Putative uncharacterized protein OS=Chaetomium thermophilum (strain DSM 1495 / CBS 144.50 / IMI 039719) GN=CTHT_0050400 PE=4 SV=1	2	6.82039	Naa15 - WT	-0.0800824	23.3286	-0.63419	0.544608	0.62926	no hit
CTHT_0004610	G0RXX3	Putative uncharacterized protein OS=Chaetomium thermophilum (strain DSM 1495 / CBS 144.50 / IMI 039719) GN=CTHT_0004610 PE=3 SV=1	3	6.64745	Naa15 - WT	-0.0608976	24.0604	-0.633339	0.545135	0.62926	no hit
CTHT_0047260	G0S9V0	Putative uncharacterized protein OS=Chaetomium thermophilum (strain DSM 1495 / CBS 144.50 / IMI 039719) GN=CTHT_0047260 PE=4 SV=1	2	5.89661	Naa15 - WT	-0.0836221	21.0937	-0.630999	0.546584	0.629961	no hit
CTHT_0046150	G0S9J9	Putative cis-trans protein OS=Chaetomium thermophilum (strain DSM 1495 / CBS 144.50 / IMI 039719) GN=CTHT_0046150 PE=4 SV=1	7	7.20292	Naa15 - WT	-0.0672204	26.0041	-0.617112	0.555232	0.638944	no hit
CTHT_0004500	G0RXW2	Putative uncharacterized protein OS=Chaetomium thermophilum (strain DSM 1495 / CBS 144.50 / IMI 039719) GN=CTHT_0004500 PE=4 SV=1	2	6.37698	Naa15 - WT	-0.0517033	22.5207	-0.607249	0.561423	0.645076	no hit
CTHT_0000220	G0RXS5	Putative uncharacterized protein OS=Chaetomium thermophilum (strain DSM 1495 / CBS 144.50 / IMI 039719) GN=CTHT_0000220 PE=3 SV=1	11	7.37603	Naa15 - WT	-0.0487648	26.787	-0.604759	0.562992	0.645887	no hit
CTHT_0066060	G0SGE7	Putative translation initiation factor OS=Chaetomium thermophilum (strain DSM 1495 / CBS 144.50 / IMI 039719) GN=CTHT_0066060 PE=3 SV=1	2	6.36243	Naa15 - WT	0.0540972	22.8973	0.590069	0.572303	0.655563	no hit
CTHT_0054040	G0SBL8	Actin-related protein 2/3 complex subunit-like protein OS=Chaetomium thermophilum (strain DSM 1495 / CBS 144.50 / IMI 039719) GN=CTHT_0054040 PE=4 SV=1	4	6.67452	Naa15 - WT	0.0412908	24.1065	0.581805	0.577579	0.660595	no hit
CTHT_0044380	G0S934	Lysyl-tRNA synthetase-like protein OS=Chaetomium thermophilum (strain DSM 1495 / CBS 144.50 / IMI 039719) GN=CTHT_0044380 PE=3 SV=1	8	7.14982	Naa15 - WT	-0.045449	26.0153	-0.572586	0.583497	0.666345	no hit
CTHT_0003110	G0RZI8	Oxidoreductase-like protein OS=Chaetomium thermophilum (strain DSM 1495 / CBS 144.50 / IMI 039719) GN=CTHT_0003110 PE=4 SV=1	3	6.1957	Naa15 - WT	-0.107077	23.2839	-0.57083	0.584629	0.666561	no hit
CTHT_0005020	G0RY12	26S proteasome regulatory subunit-like protein OS=Chaetomium thermophilum (strain DSM 1495 / CBS 144.50 / IMI 039719) GN=CTHT_0005020 PE=4 SV=1	2	6.5646	Naa15 - WT	-0.0435512	23.6996	-0.569527	0.585469	0.666561	no hit
CTHT_0043740	G0S8X1	Hydroxymethylglutaryl-CoA synthase-like protein OS=Chaetomium thermophilum (strain DSM 1495 / CBS 144.50 / IMI 039719) GN=CTHT_0043740 PE=4 SV=1	4	6.6868	Naa15 - WT	0.0465607	24.0575	0.567467	0.586799	0.66706	no hit
CTHT_0003760	G0RZQ1	Putative uncharacterized protein OS=Chaetomium thermophilum (strain DSM 1495 / CBS 144.50 / IMI 039719) GN=CTHT_0003760 PE=4 SV=1	8	7.53484	Naa15 - WT	0.0526152	26.3006	0.56341	0.589422	0.669025	no hit
DNAJ	G0S6V3|G0SGQ5	Chaperone protein DnaJ OS=Chaetomium thermophilum (strain DSM 1495 / CBS 144.50 / IMI 039719) GN=DNAJ PE=3 SV=1|Chaperone protein DnaJ OS=Chaetomium thermophilum (strain DSM 1495 / CBS 144.50 / IMI 039719) GN=DNAJ PE=3 SV=1	3	6.45294	Naa15 - WT	0.0613812	23.776	0.561792	0.59047	0.669199	no hit
CTHT_0041870	G0SAD3	Putative uncharacterized protein OS=Chaetomium thermophilum (strain DSM 1495 / CBS 144.50 / IMI 039719) GN=CTHT_0041870 PE=3 SV=1	3	6.87535	Naa15 - WT	-0.0387388	24.3076	-0.551714	0.597022	0.675602	no hit
CTHT_0005900	G0RY95	Putative uncharacterized protein OS=Chaetomium thermophilum (strain DSM 1495 / CBS 144.50 / IMI 039719) GN=CTHT_0005900 PE=4 SV=1	5	6.89884	Naa15 - WT	-0.0973717	24.5592	-0.547086	0.600044	0.67779	no hit
CTHT_0008970	G0S072	Putative uncharacterized protein OS=Chaetomium thermophilum (strain DSM 1495 / CBS 144.50 / IMI 039719) GN=CTHT_0008970 PE=4 SV=1	3	6.41628	Naa15 - WT	0.0478568	23.2358	0.545298	0.601214	0.67779	no hit
CTHT_0049000	G0SB59	Putative coatomer complex protein OS=Chaetomium thermophilum (strain DSM 1495 / CBS 144.50 / IMI 039719) GN=CTHT_0049000 PE=4 SV=1	5	6.77897	Naa15 - WT	-0.0534904	25.221	-0.544594	0.601675	0.67779	no hit
CTHT_0032480	G0S572	Septin-like protein OS=Chaetomium thermophilum (strain DSM 1495 / CBS 144.50 / IMI 039719) GN=CTHT_0032480 PE=3 SV=1	6	7.36443	Naa15 - WT	0.0582535	25.1684	0.538849	0.605443	0.68101	no hit
CTHT_0022730	G0S4G5	Putative uncharacterized protein OS=Chaetomium thermophilum (strain DSM 1495 / CBS 144.50 / IMI 039719) GN=CTHT_0022730 PE=4 SV=1	2	6.04938	Naa15 - WT	0.0942988	21.466	0.535637	0.607556	0.682361	no hit
CTHT_0042100	G0SAF6	Putative heat shock protein OS=Chaetomium thermophilum (strain DSM 1495 / CBS 144.50 / IMI 039719) GN=CTHT_0042100 PE=3 SV=1	9	8.32232	Naa15 - WT	-0.0584561	26.5292	-0.531762	0.61011	0.684202	no hit
CTHT_0058840	G0SCY7	Phospho-2-dehydro-3-deoxyheptonate aldolase-like protein OS=Chaetomium thermophilum (strain DSM 1495 / CBS 144.50 / IMI 039719) GN=CTHT_0058840 PE=4 SV=1	2	6.12543	Naa15 - WT	0.0865732	22.562	0.517186	0.619768	0.693991	no hit
CTHT_0070180	G0SHI9	Putative bifunctional purine biosynthetic protein OS=Chaetomium thermophilum (strain DSM 1495 / CBS 144.50 / IMI 039719) GN=CTHT_0070180 PE=3 SV=1	6	6.77868	Naa15 - WT	0.0430899	24.705	0.514733	0.621401	0.694781	no hit
CTHT_0010020	G0S0H3	Putative uncharacterized protein OS=Chaetomium thermophilum (strain DSM 1495 / CBS 144.50 / IMI 039719) GN=CTHT_0010020 PE=4 SV=1	2	5.84614	Naa15 - WT	0.0746448	22.1921	0.473338	0.649297	0.724887	no hit
CTHT_0019120	G0S2Z9	Putative uncharacterized protein OS=Chaetomium thermophilum (strain DSM 1495 / CBS 144.50 / IMI 039719) GN=CTHT_0019120 PE=3 SV=1	15	7.43154	Naa15 - WT	0.0403139	26.6332	0.45574	0.661343	0.737235	no hit
CTHT_0007350	G0RYN8	Regulator of V-ATPase-like protein OS=Chaetomium thermophilum (strain DSM 1495 / CBS 144.50 / IMI 039719) GN=CTHT_0007350 PE=3 SV=1	8	6.96572	Naa15 - WT	0.0329189	25.2828	0.454294	0.662337	0.737245	no hit
CTHT_0030680	G0S447	Peptidyl-prolyl cis-trans isomerase OS=Chaetomium thermophilum (strain DSM 1495 / CBS 144.50 / IMI 039719) GN=CTHT_0030680 PE=3 SV=1	8	7.20781	Naa15 - WT	-0.0442143	26.1776	-0.450072	0.665245	0.738877	no hit
CTHT_0019540	G0S338	Trehalose synthase-like protein OS=Chaetomium thermophilum (strain DSM 1495 / CBS 144.50 / IMI 039719) GN=CTHT_0019540 PE=4 SV=1	11	7.5531	Naa15 - WT	0.0330982	25.8612	0.449298	0.665779	0.738877	no hit
CTHT_0051270	G0SDC3	Initiation factor 2 beta-like protein OS=Chaetomium thermophilum (strain DSM 1495 / CBS 144.50 / IMI 039719) GN=CTHT_0051270 PE=4 SV=1	4	6.59005	Naa15 - WT	-0.0631349	23.9616	-0.44157	0.67112	0.7437	no hit
CTHT_0034640	G0S6E6	Serine/threonine-protein phosphatase OS=Chaetomium thermophilum (strain DSM 1495 / CBS 144.50 / IMI 039719) GN=CTHT_0034640 PE=3 SV=1	2	6.62453	Naa15 - WT	0.0539935	23.4171	0.43995	0.672242	0.743841	no hit
CTHT_0042990	G0SAP2	Putative uncharacterized protein OS=Chaetomium thermophilum (strain DSM 1495 / CBS 144.50 / IMI 039719) GN=CTHT_0042990 PE=4 SV=1	14	7.24498	Naa15 - WT	-0.0306496	26.7281	-0.43584	0.675093	0.745893	no hit
CTHT_0005300	G0RY39	Putative uncharacterized protein OS=Chaetomium thermophilum (strain DSM 1495 / CBS 144.50 / IMI 039719) GN=CTHT_0005300 PE=3 SV=1	4	6.97048	Naa15 - WT	0.0299256	24.0072	0.430762	0.678623	0.748321	no hit
CTHT_0023340	G0S4S3	Glycyl-tRNA synthetase-like protein OS=Chaetomium thermophilum (strain DSM 1495 / CBS 144.50 / IMI 039719) GN=CTHT_0023340 PE=4 SV=1	9	7.32687	Naa15 - WT	-0.0402926	26.1388	-0.429801	0.679292	0.748321	no hit
CTHT_0053590	G0SBH4	Putative uncharacterized protein OS=Chaetomium thermophilum (strain DSM 1495 / CBS 144.50 / IMI 039719) GN=CTHT_0053590 PE=3 SV=1	4	7.03964	Naa15 - WT	0.0634724	25.2758	0.415405	0.68935	0.758285	no hit
CTHT_0015970	G0S248	ATP citrate lyase-like protein OS=Chaetomium thermophilum (strain DSM 1495 / CBS 144.50 / IMI 039719) GN=CTHT_0015970 PE=4 SV=1	10	7.64169	Naa15 - WT	0.0366079	26.5046	0.411782	0.691891	0.759963	no hit
CTHT_0017190	G0S2G9	Putative uncharacterized protein OS=Chaetomium thermophilum (strain DSM 1495 / CBS 144.50 / IMI 039719) GN=CTHT_0017190 PE=4 SV=1	2	6.43363	Naa15 - WT	-0.146855	23.7065	-0.407612	0.694823	0.762063	no hit
CTHT_0066610	G0SGK0	Centromere/microtubule binding protein cbf5-like protein OS=Chaetomium thermophilum (strain DSM 1495 / CBS 144.50 / IMI 039719) GN=CTHT_0066610 PE=4 SV=1	2	6.51848	Naa15 - WT	-0.053014	23.1496	-0.38998	0.707276	0.77365	no hit
CTHT_0012740	G0S189	Putative uncharacterized protein OS=Chaetomium thermophilum (strain DSM 1495 / CBS 144.50 / IMI 039719) GN=CTHT_0012740 PE=4 SV=1	7	6.96472	Naa15 - WT	0.0345218	24.8024	0.389726	0.707455	0.77365	no hit
CTHT_0013550	G0S1G8	Putative uncharacterized protein OS=Chaetomium thermophilum (strain DSM 1495 / CBS 144.50 / IMI 039719) GN=CTHT_0013550 PE=4 SV=1	4	6.67192	Naa15 - WT	-0.0485883	23.0235	-0.384456	0.711196	0.776606	no hit
CTHT_0007480	G0RYQ1	Putative uncharacterized protein OS=Chaetomium thermophilum (strain DSM 1495 / CBS 144.50 / IMI 039719) GN=CTHT_0007480 PE=4 SV=1	5	6.55547	Naa15 - WT	0.0379393	24.6805	0.371901	0.720143	0.785229	no hit
CTHT_0022720	G0S4G4	Putative heat shock protein OS=Chaetomium thermophilum (strain DSM 1495 / CBS 144.50 / IMI 039719) GN=CTHT_0022720 PE=3 SV=1	15	7.31066	Naa15 - WT	-0.0299016	26.9503	-0.365955	0.724396	0.788717	no hit
CTHT_0057250	G0SCH5	Putative uncharacterized protein OS=Chaetomium thermophilum (strain DSM 1495 / CBS 144.50 / IMI 039719) GN=CTHT_0057250 PE=4 SV=1	5	6.7405	Naa15 - WT	-0.0419839	24.5828	-0.354596	0.73255	0.795416	no hit
CTHT_0039010	G0S3V4	Peroxisomal hydratase-dehydrogenase-epimerase-like protein OS=Chaetomium thermophilum (strain DSM 1495 / CBS 144.50 / IMI 039719) GN=CTHT_0039010 PE=3 SV=1	6	6.57356	Naa15 - WT	0.0243654	24.6783	0.354303	0.732761	0.795416	no hit
CTHT_0068330	G0SH15	Heat shock protein hsp90-like protein OS=Chaetomium thermophilum (strain DSM 1495 / CBS 144.50 / IMI 039719) GN=CTHT_0068330 PE=3 SV=1	31	8.15697	Naa15 - WT	-0.0318754	28.4809	-0.352944	0.733739	0.795416	no hit
CTHT_0014530	G0S1R4	6-phosphofructokinase OS=Chaetomium thermophilum (strain DSM 1495 / CBS 144.50 / IMI 039719) GN=CTHT_0014530 PE=3 SV=1	9	7.31886	Naa15 - WT	-0.0249056	25.7495	-0.341604	0.741922	0.803122	no hit
CTHT_0005590	G0RY65	Putative Co-chaperone protein OS=Chaetomium thermophilum (strain DSM 1495 / CBS 144.50 / IMI 039719) GN=CTHT_0005590 PE=4 SV=1	2	6.88519	Naa15 - WT	0.0803806	22.8728	0.335488	0.746349	0.806747	no hit
CTHT_0057880	G0SCN7	Putative bifunctional purine biosynthesis protein OS=Chaetomium thermophilum (strain DSM 1495 / CBS 144.50 / IMI 039719) GN=CTHT_0057880 PE=4 SV=1	6	7.06294	Naa15 - WT	-0.0296598	24.6834	-0.33104	0.749576	0.809066	no hit
CTHT_0026380	G0S6I9	Putative uncharacterized protein OS=Chaetomium thermophilum (strain DSM 1495 / CBS 144.50 / IMI 039719) GN=CTHT_0026380 PE=4 SV=1	10	7.01754	Naa15 - WT	-0.032184	25.461	-0.329216	0.7509	0.809328	no hit
CTHT_0016940	G0S2E4	Putative NGG1 interacting factor OS=Chaetomium thermophilum (strain DSM 1495 / CBS 144.50 / IMI 039719) GN=CTHT_0016940 PE=3 SV=1	2	6.11395	Naa15 - WT	-0.0791605	21.9589	-0.315591	0.760823	0.818285	no hit
CTHT_0015400	G0S1Z5	Leucyl tRNA synthetase-like protein OS=Chaetomium thermophilum (strain DSM 1495 / CBS 144.50 / IMI 039719) GN=CTHT_0015400 PE=4 SV=1	12	7.03031	Naa15 - WT	0.0260565	25.8947	0.314802	0.761398	0.818285	no hit
CTHT_0037490	G0S7Y9	Putative uncharacterized protein OS=Chaetomium thermophilum (strain DSM 1495 / CBS 144.50 / IMI 039719) GN=CTHT_0037490 PE=4 SV=1	4	6.53454	Naa15 - WT	0.0617948	24.2717	0.292736	0.777573	0.834469	no hit
CTHT_0063880	G0SEI6	Mitogen-activated protein kinase SLT2/MPK1-like protein OS=Chaetomium thermophilum (strain DSM 1495 / CBS 144.50 / IMI 039719) GN=CTHT_0063880 PE=4 SV=1	2	6.64626	Naa15 - WT	-0.0233121	23.8318	-0.287603	0.781353	0.837324	no hit
CTHT_0034790	G0S6G0	Putative uncharacterized protein OS=Chaetomium thermophilum (strain DSM 1495 / CBS 144.50 / IMI 039719) GN=CTHT_0034790 PE=4 SV=1	2	6.63439	Naa15 - WT	-0.0577923	22.9694	-0.283847	0.784123	0.83909	no hit
CTHT_0046200	G0S9K4	Putative GAMM1 protein OS=Chaetomium thermophilum (strain DSM 1495 / CBS 144.50 / IMI 039719) GN=CTHT_0046200 PE=4 SV=1	3	6.7464	Naa15 - WT	-0.0258038	24.1991	-0.275739	0.790113	0.843381	no hit
CTHT_0064510	G0SEP7	Phosphoribosylaminoimidazole-succinocarboxamide synthase-like protein OS=Chaetomium thermophilum (strain DSM 1495 / CBS 144.50 / IMI 039719) GN=CTHT_0064510 PE=3 SV=1	2	6.42327	Naa15 - WT	0.0571839	22.6836	0.275368	0.790388	0.843381	no hit
CTHT_0062490	G0SE55	Putative uncharacterized protein OS=Chaetomium thermophilum (strain DSM 1495 / CBS 144.50 / IMI 039719) GN=CTHT_0062490 PE=4 SV=1	4	6.57195	Naa15 - WT	0.0745682	24.0232	0.268559	0.79543	0.847552	no hit
CTHT_0027130	G0S6W7	Phenylalanyl-tRNA synthetase alpha chain-like protein OS=Chaetomium thermophilum (strain DSM 1495 / CBS 144.50 / IMI 039719) GN=CTHT_0027130 PE=4 SV=1	4	6.57005	Naa15 - WT	0.0233743	23.8148	0.263658	0.799066	0.850215	no hit
CTHT_0027920	G0S7F1	Peptidyl-prolyl cis-trans isomerase OS=Chaetomium thermophilum (strain DSM 1495 / CBS 144.50 / IMI 039719) GN=CTHT_0027920 PE=3 SV=1	2	7.02065	Naa15 - WT	-0.0225652	23.7673	-0.256114	0.804673	0.854965	no hit
CTHT_0059300	G0SD84	Proteasome subunit alpha type OS=Chaetomium thermophilum (strain DSM 1495 / CBS 144.50 / IMI 039719) GN=CTHT_0059300 PE=3 SV=1	4	6.73651	Naa15 - WT	0.0220779	24.7003	0.252831	0.807117	0.856345	no hit
CTHT_0071140	G0SFK3	Putative polyadenylated RNA protein OS=Chaetomium thermophilum (strain DSM 1495 / CBS 144.50 / IMI 039719) GN=CTHT_0071140 PE=4 SV=1	2	6.58695	Naa15 - WT	0.0225252	23.7989	0.248177	0.810585	0.858807	no hit
CTHT_0007430	G0RYP6	Heat shock protein 70-like protein OS=Chaetomium thermophilum (strain DSM 1495 / CBS 144.50 / IMI 039719) GN=CTHT_0007430 PE=3 SV=1	18	8.43844	Naa15 - WT	-0.0234809	27.8771	-0.23626	0.819486	0.86701	no hit
CTHT_0004810	G0RXZ2	Putative GTP-binding protein OS=Chaetomium thermophilum (strain DSM 1495 / CBS 144.50 / IMI 039719) GN=CTHT_0004810 PE=3 SV=1	6	6.95102	Naa15 - WT	0.0200236	25.5983	0.224593	0.828229	0.875022	no hit
CTHT_0033320	G0S5K9	26S proteasome regulatory subunit rpn1-like protein OS=Chaetomium thermophilum (strain DSM 1495 / CBS 144.50 / IMI 039719) GN=CTHT_0033320 PE=4 SV=1	10	6.76166	Naa15 - WT	-0.0210347	25.5109	-0.20262	0.844762	0.89123	no hit
CTHT_0033570	G0S5T7	Putative elongation factor OS=Chaetomium thermophilum (strain DSM 1495 / CBS 144.50 / IMI 039719) GN=CTHT_0033570 PE=4 SV=1	18	8.11668	Naa15 - WT	0.0195907	27.6742	0.196446	0.849423	0.894563	no hit
CTHT_0026330	G0S6I4	Coatomer subunit delta-like protein OS=Chaetomium thermophilum (strain DSM 1495 / CBS 144.50 / IMI 039719) GN=CTHT_0026330 PE=4 SV=1	5	6.73341	Naa15 - WT	-0.0244667	24.6393	-0.194058	0.851227	0.894563	no hit
CTHT_0059440	G0SER5	Putative uncharacterized protein OS=Chaetomium thermophilum (strain DSM 1495 / CBS 144.50 / IMI 039719) GN=CTHT_0059440 PE=3 SV=1	10	6.94555	Naa15 - WT	-0.0181667	25.9323	-0.193686	0.851509	0.894563	no hit
CTHT_0032610	G0S584	Putative uncharacterized protein OS=Chaetomium thermophilum (strain DSM 1495 / CBS 144.50 / IMI 039719) GN=CTHT_0032610 PE=3 SV=1	2	6.62447	Naa15 - WT	-0.0193463	23.9143	-0.187174	0.856435	0.898476	no hit
CTHT_0002020	G0RZ80	Threonine synthase-like protein OS=Chaetomium thermophilum (strain DSM 1495 / CBS 144.50 / IMI 039719) GN=CTHT_0002020 PE=4 SV=1	2	6.19897	Naa15 - WT	-0.0267148	23.4681	-0.177291	0.863924	0.905063	no hit
CTHT_0037100	G0S7P8	Putative uncharacterized protein OS=Chaetomium thermophilum (strain DSM 1495 / CBS 144.50 / IMI 039719) GN=CTHT_0037100 PE=4 SV=1	4	6.44211	Naa15 - WT	0.0124403	23.5789	0.166599	0.872041	0.911264	no hit
CTHT_0021370	G0S3I4	Aminopeptidase-like protein OS=Chaetomium thermophilum (strain DSM 1495 / CBS 144.50 / IMI 039719) GN=CTHT_0021370 PE=3 SV=1	3	6.68067	Naa15 - WT	-0.0233828	23.5296	-0.166287	0.872279	0.911264	no hit
CTHT_0070860	G0SFH6	Anthranilate synthase component 2-like protein OS=Chaetomium thermophilum (strain DSM 1495 / CBS 144.50 / IMI 039719) GN=CTHT_0070860 PE=3 SV=1	3	6.07859	Naa15 - WT	0.0183085	23.2657	0.149903	0.884751	0.92277	no hit
CTHT_0071450	G0SFN1	Cyclopropane-fatty-acyl-phospholipid synthase-like protein OS=Chaetomium thermophilum (strain DSM 1495 / CBS 144.50 / IMI 039719) GN=CTHT_0071450 PE=4 SV=1	6	6.72829	Naa15 - WT	0.0218918	24.7492	0.14858	0.88576	0.92277	no hit
CTHT_0006440	G0RYE8	Putative uncharacterized protein OS=Chaetomium thermophilum (strain DSM 1495 / CBS 144.50 / IMI 039719) GN=CTHT_0006440 PE=3 SV=1	2	6.04368	Naa15 - WT	0.0235202	21.579	0.137569	0.894163	0.929965	no hit
CTHT_0024950	G0S5P0	Glutamyl-tRNA synthetase-like protein OS=Chaetomium thermophilum (strain DSM 1495 / CBS 144.50 / IMI 039719) GN=CTHT_0024950 PE=3 SV=1	11	7.25352	Naa15 - WT	-0.0122611	25.7281	-0.136273	0.895153	0.929965	no hit
CTHT_0029880	G0S8H3	Putative uncharacterized protein OS=Chaetomium thermophilum (strain DSM 1495 / CBS 144.50 / IMI 039719) GN=CTHT_0029880 PE=3 SV=1	20	7.56586	Naa15 - WT	0.0136983	27.3928	0.132234	0.89824	0.931877	no hit
CTHT_0016350	G0S286	Putative uncharacterized protein OS=Chaetomium thermophilum (strain DSM 1495 / CBS 144.50 / IMI 039719) GN=CTHT_0016350 PE=4 SV=1	3	6.48843	Naa15 - WT	-0.0114869	24.1877	-0.11641	0.910351	0.943134	no hit
CTHT_0034800	G0S6G1	Anthranilate phosphoribosyltransferase-like protein OS=Chaetomium thermophilum (strain DSM 1495 / CBS 144.50 / IMI 039719) GN=CTHT_0034800 PE=4 SV=1	3	6.36896	Naa15 - WT	0.00778734	23.6236	0.113147	0.912852	0.943966	no hit
CTHT_0071850	G0SFR6	Putative uncharacterized protein OS=Chaetomium thermophilum (strain DSM 1495 / CBS 144.50 / IMI 039719) GN=CTHT_0071850 PE=4 SV=1	5	6.942	Naa15 - WT	0.00947544	25.3009	0.112068	0.913679	0.943966	no hit
CTHT_0069780	G0SHE9	Pyrroline-5-carboxylate reductase OS=Chaetomium thermophilum (strain DSM 1495 / CBS 144.50 / IMI 039719) GN=CTHT_0069780 PE=3 SV=1	2	6.14761	Naa15 - WT	-0.0179128	22.2738	-0.104404	0.919557	0.948729	no hit
CTHT_0016150	G0S266	Calcium/calmodulin dependent protein kinase-like protein OS=Chaetomium thermophilum (strain DSM 1495 / CBS 144.50 / IMI 039719) GN=CTHT_0016150 PE=4 SV=1	3	6.44237	Naa15 - WT	-0.0142501	23.6301	-0.0943985	0.927239	0.954655	no hit
CTHT_0031290	G0S4K1	Phosphoribosylformylglycinamidine synthase-like protein OS=Chaetomium thermophilum (strain DSM 1495 / CBS 144.50 / IMI 039719) GN=CTHT_0031290 PE=4 SV=1	2	6.21929	Naa15 - WT	-0.00805957	23.2075	-0.0935985	0.927854	0.954655	no hit
CTHT_0058240	G0SCS3	Putative dynein light chain 1 protein OS=Chaetomium thermophilum (strain DSM 1495 / CBS 144.50 / IMI 039719) GN=CTHT_0058240 PE=4 SV=1	6	8.87724	Naa15 - WT	0.0204114	24.2245	0.0856076	0.933995	0.959655	no hit
CTHT_0006310	G0RYD6	Putative ribosome associated protein OS=Chaetomium thermophilum (strain DSM 1495 / CBS 144.50 / IMI 039719) GN=CTHT_0006310 PE=4 SV=1	6	6.95283	Naa15 - WT	-0.00668366	25.1044	-0.079574	0.938636	0.962141	no hit
CTHT_0058670	G0SCX1	Putative uncharacterized protein OS=Chaetomium thermophilum (strain DSM 1495 / CBS 144.50 / IMI 039719) GN=CTHT_0058670 PE=4 SV=1	3	6.12965	Naa15 - WT	0.00618313	22.8069	0.0791169	0.938987	0.962141	no hit
CTHT_0058450	G0SCU4	Eukaryotic translation initiation factor 4E-like protein OS=Chaetomium thermophilum (strain DSM 1495 / CBS 144.50 / IMI 039719) GN=CTHT_0058450 PE=3 SV=1	2	6.94606	Naa15 - WT	-0.0110076	25.4124	-0.0739425	0.942969	0.963656	no hit
CTHT_0017880	G0S2N6	Pyruvate kinase OS=Chaetomium thermophilum (strain DSM 1495 / CBS 144.50 / IMI 039719) GN=CTHT_0017880 PE=3 SV=1	15	7.63347	Naa15 - WT	0.00681742	26.8941	0.0737874	0.943089	0.963656	no hit
CTHT_0048450	G0SB06	Putative uncharacterized protein OS=Chaetomium thermophilum (strain DSM 1495 / CBS 144.50 / IMI 039719) GN=CTHT_0048450 PE=4 SV=1	2	6.36316	Naa15 - WT	0.0064774	23.4092	0.0721732	0.944331	0.963656	no hit
CTHT_0020330	G0S3A7	Putative uncharacterized protein OS=Chaetomium thermophilum (strain DSM 1495 / CBS 144.50 / IMI 039719) GN=CTHT_0020330 PE=4 SV=1	2	6.42174	Naa15 - WT	-0.00681567	22.3552	-0.0615543	0.952509	0.970677	no hit
CTHT_0044010	G0S8Z7	26S proteasome regulatory subunit-like protein OS=Chaetomium thermophilum (strain DSM 1495 / CBS 144.50 / IMI 039719) GN=CTHT_0044010 PE=4 SV=1	9	7.0451	Naa15 - WT	0.00477496	25.7578	0.059643	0.953982	0.970855	no hit
CTHT_0024870	G0S5N2	Putative uncharacterized protein OS=Chaetomium thermophilum (strain DSM 1495 / CBS 144.50 / IMI 039719) GN=CTHT_0024870 PE=4 SV=1	4	6.84149	Naa15 - WT	0.0225678	24.0206	0.049254	0.961989	0.977674	no hit
CTHT_0016880	G0S2D8	Putative mRNA 3'-end protein OS=Chaetomium thermophilum (strain DSM 1495 / CBS 144.50 / IMI 039719) GN=CTHT_0016880 PE=4 SV=1	2	5.9584	Naa15 - WT	0.00625615	22.323	0.0421238	0.967488	0.980006	no hit
CTHT_0066730	G0SGL2	Glutamine-dependent NAD(+) synthetase-like protein OS=Chaetomium thermophilum (strain DSM 1495 / CBS 144.50 / IMI 039719) GN=CTHT_0066730 PE=4 SV=1	2	6.53239	Naa15 - WT	-0.00357645	23.8512	-0.0420629	0.967535	0.980006	no hit
CTHT_0011860	G0S102	Valyl-tRNA synthetase-like protein OS=Chaetomium thermophilum (strain DSM 1495 / CBS 144.50 / IMI 039719) GN=CTHT_0011860 PE=3 SV=1	11	7.14741	Naa15 - WT	-0.00300598	26.1666	-0.0411824	0.968214	0.980006	no hit
CTHT_0044220	G0S918	T-complex protein 1 epsilon subunit-like protein OS=Chaetomium thermophilum (strain DSM 1495 / CBS 144.50 / IMI 039719) GN=CTHT_0044220 PE=3 SV=1	11	7.39575	Naa15 - WT	0.00352682	26.3083	0.0370373	0.971412	0.980356	no hit
CTHT_0010790	G0S0P8	Putative short-chain protein OS=Chaetomium thermophilum (strain DSM 1495 / CBS 144.50 / IMI 039719) GN=CTHT_0010790 PE=3 SV=1	2	6.78284	Naa15 - WT	0.00982627	23.2655	0.0363468	0.971944	0.980356	no hit
CTHT_0024970	G0S5P2	Phenylalanyl-tRNA synthetase beta chain-like protein OS=Chaetomium thermophilum (strain DSM 1495 / CBS 144.50 / IMI 039719) GN=CTHT_0024970 PE=4 SV=1	5	6.92941	Naa15 - WT	-0.00360955	25.2181	-0.0350351	0.972956	0.980356	no hit
CTHT_0064890	G0SG35	Putative uncharacterized protein OS=Chaetomium thermophilum (strain DSM 1495 / CBS 144.50 / IMI 039719) GN=CTHT_0064890 PE=4 SV=1	2	6.2594	Naa15 - WT	0.00360427	22.7799	0.0330602	0.97448	0.980356	no hit
CTHT_0055580	G0SC18	26S proteasome regulatory subunit rpn11-like protein OS=Chaetomium thermophilum (strain DSM 1495 / CBS 144.50 / IMI 039719) GN=CTHT_0055580 PE=4 SV=1	2	6.68237	Naa15 - WT	-0.00253104	23.671	-0.0322394	0.975113	0.980356	no hit
CTHT_0000620	G0RYU6	Putative uncharacterized protein OS=Chaetomium thermophilum (strain DSM 1495 / CBS 144.50 / IMI 039719) GN=CTHT_0000620 PE=3 SV=1	3	6.58177	Naa15 - WT	0.00335794	23.9075	0.028484	0.978011	0.98195	no hit
CTHT_0011540	G0S0X1	Putative uncharacterized protein OS=Chaetomium thermophilum (strain DSM 1495 / CBS 144.50 / IMI 039719) GN=CTHT_0011540 PE=4 SV=1	2	6.12881	Naa15 - WT	0.00335324	22.6369	0.0237676	0.981651	0.984283	no hit
CTHT_0003820	G0RZQ7	Putative uncharacterized protein OS=Chaetomium thermophilum (strain DSM 1495 / CBS 144.50 / IMI 039719) GN=CTHT_0003820 PE=4 SV=1	4	6.84177	Naa15 - WT	0.00154235	24.5515	0.0193591	0.985054	0.986373	no hit
CTHT_0037650	G0S805	Putative uncharacterized protein OS=Chaetomium thermophilum (strain DSM 1495 / CBS 144.50 / IMI 039719) GN=CTHT_0037650 PE=4 SV=1	3	6.65056	Naa15 - WT	-0.00225882	23.8866	-0.0109363	0.991556	0.991556	no hit
CTHT_0014970	G0S1V5	N-acetyltransferase-like protein OS=Chaetomium thermophilum (strain DSM 1495 / CBS 144.50 / IMI 039719) GN=CTHT_0014970 PE=4 SV=1	19	9.21904	Naa50 - WT	7.75756	25.7974	63.6605	1.26519e-11	9.46362e-09	hit
CTHT_0054160	G0SBN0	Putative uncharacterized protein OS=Chaetomium thermophilum (strain DSM 1495 / CBS 144.50 / IMI 039719) GN=CTHT_0054160 PE=4 SV=1	14	8.40906	Naa50 - WT	3.40428	26.8182	28.2322	5.87076e-09	2.19566e-06	hit
CTHT_0058240	G0SCS3	Putative dynein light chain 1 protein OS=Chaetomium thermophilum (strain DSM 1495 / CBS 144.50 / IMI 039719) GN=CTHT_0058240 PE=4 SV=1	6	8.87724	Naa50 - WT	6.10401	24.2245	25.6009	1.22432e-08	3.05263e-06	hit
CTHT_0054410	G0SBQ5	Putative 14-3-3 protein OS=Chaetomium thermophilum (strain DSM 1495 / CBS 144.50 / IMI 039719) GN=CTHT_0054410 PE=3 SV=1	10	8.69728	Naa50 - WT	3.26693	27.0127	20.4159	6.66163e-08	1.24573e-05	hit
CTHT_0032780	G0S5A1	Putative uncharacterized protein OS=Chaetomium thermophilum (strain DSM 1495 / CBS 144.50 / IMI 039719) GN=CTHT_0032780 PE=4 SV=1	6	7.40586	Naa50 - WT	2.17121	24.7639	17.8956	1.77651e-07	2.65766e-05	hit
CTHT_0003770	G0RZQ2	Glutamine synthetase OS=Chaetomium thermophilum (strain DSM 1495 / CBS 144.50 / IMI 039719) GN=CTHT_0003770 PE=3 SV=1	6	6.86479	Naa50 - WT	-1.97711	24.4474	-16.4747	3.28005e-07	3.70515e-05	no hit
CTHT_0006080	G0RYB3	Mitochondrial heat shock protein 60-like protein OS=Chaetomium thermophilum (strain DSM 1495 / CBS 144.50 / IMI 039719) GN=CTHT_0006080 PE=3 SV=1	17	8.31842	Naa50 - WT	-1.20837	27.9726	-16.3515	3.46739e-07	3.70515e-05	no hit
CTHT_0058460	G0SCU5	Putative uncharacterized protein OS=Chaetomium thermophilum (strain DSM 1495 / CBS 144.50 / IMI 039719) GN=CTHT_0058460 PE=3 SV=1	11	7.90384	Naa50 - WT	1.46482	26.7931	15.0747	6.31794e-07	5.90728e-05	hit
CTHT_0044200	G0S916	Putative uncharacterized protein OS=Chaetomium thermophilum (strain DSM 1495 / CBS 144.50 / IMI 039719) GN=CTHT_0044200 PE=3 SV=1	11	7.35755	Naa50 - WT	1.38546	26.5813	13.9468	1.11865e-06	9.29721e-05	hit
CTHT_0032980	G0S5H5	Putative uncharacterized protein OS=Chaetomium thermophilum (strain DSM 1495 / CBS 144.50 / IMI 039719) GN=CTHT_0032980 PE=4 SV=1	3	6.64391	Naa50 - WT	1.11006	24.4168	12.6346	2.30166e-06	0.000172164	hit
CTHT_0066380	G0SGH8	60S ribosomal protein L12-like protein OS=Chaetomium thermophilum (strain DSM 1495 / CBS 144.50 / IMI 039719) GN=CTHT_0066380 PE=3 SV=1	2	8.22396	Naa50 - WT	0.895749	23.5433	11.8056	3.76563e-06	0.000256063	no hit
CTHT_0027970	G0S7F6	Glutamate dehydrogenase OS=Chaetomium thermophilum (strain DSM 1495 / CBS 144.50 / IMI 039719) GN=CTHT_0027970 PE=3 SV=1	9	7.45661	Naa50 - WT	-0.866175	26.3265	-11.2316	5.39531e-06	0.000336308	no hit
CTHT_0072590	G0SFY5	Putative uncharacterized protein OS=Chaetomium thermophilum (strain DSM 1495 / CBS 144.50 / IMI 039719) GN=CTHT_0072590 PE=4 SV=1	3	6.49074	Naa50 - WT	0.899065	23.6796	10.7217	7.53178e-06	0.000433367	no hit
CTHT_0004880	G0RXZ8	Glyceraldehyde-3-phosphate dehydrogenase OS=Chaetomium thermophilum (strain DSM 1495 / CBS 144.50 / IMI 039719) GN=CTHT_0004880 PE=3 SV=1	7	8.65364	Naa50 - WT	-0.842898	27.0226	-10.1564	1.10887e-05	0.000592452	no hit
CTHT_0055150	G0SBX6	Homoisocitrate dehydrogenase-like protein OS=Chaetomium thermophilum (strain DSM 1495 / CBS 144.50 / IMI 039719) GN=CTHT_0055150 PE=3 SV=1	8	7.19701	Naa50 - WT	-0.75764	25.8957	-10.0034	1.23522e-05	0.000615962	no hit
CTHT_0007430	G0RYP6	Heat shock protein 70-like protein OS=Chaetomium thermophilum (strain DSM 1495 / CBS 144.50 / IMI 039719) GN=CTHT_0007430 PE=3 SV=1	18	8.43844	Naa50 - WT	0.973225	27.8771	9.79241	1.43689e-05	0.000671744	no hit
CTHT_0028580	G0S7R8	Putative farnesyl pyrophosphate protein OS=Chaetomium thermophilum (strain DSM 1495 / CBS 144.50 / IMI 039719) GN=CTHT_0028580 PE=3 SV=1	3	7.34549	Naa50 - WT	0.819012	25.1322	9.65654	1.58625e-05	0.000697949	no hit
CTHT_0058070	G0SCQ6	Putative heat shock protein OS=Chaetomium thermophilum (strain DSM 1495 / CBS 144.50 / IMI 039719) GN=CTHT_0058070 PE=3 SV=1	5	6.687	Naa50 - WT	-0.852048	25.4662	-9.23147	2.1787e-05	0.000818689	no hit
CTHT_0017030	G0S2F3	Putative ER to golgi transport protein OS=Chaetomium thermophilum (strain DSM 1495 / CBS 144.50 / IMI 039719) GN=CTHT_0017030 PE=4 SV=1	2	6.15316	Naa50 - WT	0.920357	22.7335	9.23106	2.17937e-05	0.000818689	no hit
CTHT_0027310	G0S6Y4	Eukaryotic translation initiation factor 3-like protein OS=Chaetomium thermophilum (strain DSM 1495 / CBS 144.50 / IMI 039719) GN=CTHT_0027310 PE=3 SV=1	17	7.10319	Naa50 - WT	-0.782361	26.3213	-9.22527	2.18901e-05	0.000818689	no hit
CTHT_0025560	G0S604	Single-stranded DNA-binding protein OS=Chaetomium thermophilum (strain DSM 1495 / CBS 144.50 / IMI 039719) GN=CTHT_0025560 PE=3 SV=1	8	7.63278	Naa50 - WT	-0.687441	26.4392	-9.03264	2.53829e-05	0.000904114	no hit
CTHT_0014480	G0S1Q9	Putative uncharacterized protein OS=Chaetomium thermophilum (strain DSM 1495 / CBS 144.50 / IMI 039719) GN=CTHT_0014480 PE=4 SV=1	4	7.12944	Naa50 - WT	1.38644	24.0125	8.91395	2.78444e-05	0.00093091	hit
CTHT_0024670	G0S5L4	Putative uncharacterized protein OS=Chaetomium thermophilum (strain DSM 1495 / CBS 144.50 / IMI 039719) GN=CTHT_0024670 PE=4 SV=1	7	7.15391	Naa50 - WT	-0.667665	25.7349	-8.87878	2.86242e-05	0.00093091	no hit
CTHT_0013170	G0S1D1	2-methylcitrate dehydratase-like protein OS=Chaetomium thermophilum (strain DSM 1495 / CBS 144.50 / IMI 039719) GN=CTHT_0013170 PE=4 SV=1	6	7.62	Naa50 - WT	0.689741	25.7189	8.77591	3.10498e-05	0.00096772	no hit
CTHT_0021400	G0S3I7	Putative thiamin pyrophosphate binding protein OS=Chaetomium thermophilum (strain DSM 1495 / CBS 144.50 / IMI 039719) GN=CTHT_0021400 PE=3 SV=1	4	6.48798	Naa50 - WT	0.653828	24.0249	8.50339	3.86676e-05	0.00114828	no hit
CTHT_0028730	G0S7T3	Putative uncharacterized protein OS=Chaetomium thermophilum (strain DSM 1495 / CBS 144.50 / IMI 039719) GN=CTHT_0028730 PE=4 SV=1	5	6.41712	Naa50 - WT	0.801241	23.5475	8.43048	4.10463e-05	0.00114828	no hit
CTHT_0034930	G0S6H4	Putative uncharacterized protein OS=Chaetomium thermophilum (strain DSM 1495 / CBS 144.50 / IMI 039719) GN=CTHT_0034930 PE=4 SV=1	3	6.48077	Naa50 - WT	0.669137	24.0496	8.41861	4.14487e-05	0.00114828	no hit
CTHT_0001800	G0RZ59	Putative uncharacterized protein OS=Chaetomium thermophilum (strain DSM 1495 / CBS 144.50 / IMI 039719) GN=CTHT_0001800 PE=4 SV=1	6	6.73646	Naa50 - WT	-0.641913	24.7418	-8.32548	4.47647e-05	0.00115515	no hit
CTHT_0029880	G0S8H3	Putative uncharacterized protein OS=Chaetomium thermophilum (strain DSM 1495 / CBS 144.50 / IMI 039719) GN=CTHT_0029880 PE=3 SV=1	20	7.56586	Naa50 - WT	0.858797	27.3928	8.29028	4.60946e-05	0.00115515	no hit
CTHT_0029500	G0S862	Acyl-CoA desaturase 1-like protein OS=Chaetomium thermophilum (strain DSM 1495 / CBS 144.50 / IMI 039719) GN=CTHT_0029500 PE=3 SV=1	4	6.97371	Naa50 - WT	1.18711	23.9079	8.28418	4.63297e-05	0.00115515	hit
CTHT_0017340	G0S2I4	Putative uncharacterized protein OS=Chaetomium thermophilum (strain DSM 1495 / CBS 144.50 / IMI 039719) GN=CTHT_0017340 PE=4 SV=1	3	7.4062	Naa50 - WT	-0.776414	24.5678	-8.10227	5.39909e-05	0.00130275	no hit
CTHT_0006880	G0RYJ1	Orotidine 5'-phosphate decarboxylase OS=Chaetomium thermophilum (strain DSM 1495 / CBS 144.50 / IMI 039719) GN=CTHT_0006880 PE=3 SV=1	4	6.50201	Naa50 - WT	0.678644	24.474	8.01728	5.80479e-05	0.00135687	no hit
CTHT_0067360	G0SGS2	Putative uncharacterized protein OS=Chaetomium thermophilum (strain DSM 1495 / CBS 144.50 / IMI 039719) GN=CTHT_0067360 PE=3 SV=1	12	7.28321	Naa50 - WT	-0.566565	26.8347	-7.92282	6.29627e-05	0.00142715	no hit
CTHT_0060290	G0SF00	40S ribosomal protein S11-like protein OS=Chaetomium thermophilum (strain DSM 1495 / CBS 144.50 / IMI 039719) GN=CTHT_0060290 PE=3 SV=1	6	7.5646	Naa50 - WT	0.778087	24.9469	7.72592	7.47762e-05	0.00160096	no hit
CTHT_0037110	G0S7P9	Acyl-CoA dehydrogenase-like protein OS=Chaetomium thermophilum (strain DSM 1495 / CBS 144.50 / IMI 039719) GN=CTHT_0037110 PE=3 SV=1	2	7.25812	Naa50 - WT	-0.568726	23.679	-7.72387	7.49111e-05	0.00160096	no hit
CTHT_0026380	G0S6I9	Putative uncharacterized protein OS=Chaetomium thermophilum (strain DSM 1495 / CBS 144.50 / IMI 039719) GN=CTHT_0026380 PE=4 SV=1	10	7.01754	Naa50 - WT	0.750224	25.461	7.67417	7.82782e-05	0.0016237	no hit
CTHT_0000170	G0RXS0	Putative uncharacterized protein OS=Chaetomium thermophilum (strain DSM 1495 / CBS 144.50 / IMI 039719) GN=CTHT_0000170 PE=4 SV=1	2	6.42549	Naa50 - WT	1.11298	22.8518	7.59295	8.41512e-05	0.0016237	hit
CTHT_0028090	G0S7G8	Putative nucleosome assembly protein OS=Chaetomium thermophilum (strain DSM 1495 / CBS 144.50 / IMI 039719) GN=CTHT_0028090 PE=3 SV=1	5	7.4165	Naa50 - WT	-0.555401	25.7877	-7.57967	8.51578e-05	0.0016237	no hit
CTHT_0058870	G0SCZ0	Putative uncharacterized protein OS=Chaetomium thermophilum (strain DSM 1495 / CBS 144.50 / IMI 039719) GN=CTHT_0058870 PE=4 SV=1	2	6.09887	Naa50 - WT	0.830481	22.6192	7.57282	8.56821e-05	0.0016237	no hit
CTHT_0023650	G0S507	60S ribosomal protein L25-like protein OS=Chaetomium thermophilum (strain DSM 1495 / CBS 144.50 / IMI 039719) GN=CTHT_0023650 PE=3 SV=1	4	7.38205	Naa50 - WT	0.76382	24.4746	7.558	8.68288e-05	0.0016237	no hit
CTHT_0031530	G0S4M4	N-terminal acetyltransferase-like protein OS=Chaetomium thermophilum (strain DSM 1495 / CBS 144.50 / IMI 039719) GN=CTHT_0031530 PE=4 SV=1	40	9.50493	Naa50 - WT	1.06414	27.7946	7.48008	9.31469e-05	0.00166858	hit
CTHT_0009590	G0S0D1	Dipeptidyl-peptidase III (DPP III)-like protein OS=Chaetomium thermophilum (strain DSM 1495 / CBS 144.50 / IMI 039719) GN=CTHT_0009590 PE=4 SV=1	8	6.84049	Naa50 - WT	-0.788827	25.4271	-7.45273	9.5485e-05	0.00166858	no hit
CTHT_0006230	G0RYC8	1,4-alpha-glucan-branching enzyme-like protein OS=Chaetomium thermophilum (strain DSM 1495 / CBS 144.50 / IMI 039719) GN=CTHT_0006230 PE=4 SV=1	5	6.62589	Naa50 - WT	0.730954	24.4513	7.44771	9.59211e-05	0.00166858	no hit
CTHT_0011850	G0S101	Ribosomal protein L37-like protein OS=Chaetomium thermophilum (strain DSM 1495 / CBS 144.50 / IMI 039719) GN=CTHT_0011850 PE=3 SV=1	4	7.11908	Naa50 - WT	1.29336	24.1023	7.35481	0.000104409	0.00177495	hit
CTHT_0009500	G0S0C2	Small conjugating protein ligase-like protein OS=Chaetomium thermophilum (strain DSM 1495 / CBS 144.50 / IMI 039719) GN=CTHT_0009500 PE=4 SV=1	2	6.22075	Naa50 - WT	0.730787	22.2295	7.29349	0.000110469	0.00183625	no hit
CTHT_0056450	G0SC98	Inner membrane translocase subunit tim44-like protein OS=Chaetomium thermophilum (strain DSM 1495 / CBS 144.50 / IMI 039719) GN=CTHT_0056450 PE=4 SV=1	6	6.77589	Naa50 - WT	-0.764338	25.0047	-7.25568	0.000114402	0.00186028	no hit
CTHT_0008530	G0S029	Citrate synthase OS=Chaetomium thermophilum (strain DSM 1495 / CBS 144.50 / IMI 039719) GN=CTHT_0008530 PE=3 SV=1	9	7.87272	Naa50 - WT	-0.556512	26.7031	-7.18848	0.000121783	0.0019005	no hit
CTHT_0063700	G0SEG8	Putative uncharacterized protein OS=Chaetomium thermophilum (strain DSM 1495 / CBS 144.50 / IMI 039719) GN=CTHT_0063700 PE=4 SV=1	3	6.46065	Naa50 - WT	0.583507	23.5928	7.18695	0.000121957	0.0019005	no hit
CTHT_0047070	G0S9T2	Serine hydroxymethyltransferase-like protein OS=Chaetomium thermophilum (strain DSM 1495 / CBS 144.50 / IMI 039719) GN=CTHT_0047070 PE=3 SV=1	5	7.05772	Naa50 - WT	-0.946598	24.6774	-7.15134	0.000126089	0.00192478	no hit
CTHT_0065710	G0SGB3	Putative uncharacterized protein OS=Chaetomium thermophilum (strain DSM 1495 / CBS 144.50 / IMI 039719) GN=CTHT_0065710 PE=4 SV=1	4	6.6784	Naa50 - WT	-0.668611	24.1649	-7.12929	0.000128725	0.00192573	no hit
CTHT_0004500	G0RXW2	Putative uncharacterized protein OS=Chaetomium thermophilum (strain DSM 1495 / CBS 144.50 / IMI 039719) GN=CTHT_0004500 PE=4 SV=1	2	6.37698	Naa50 - WT	-0.602754	22.5207	-7.07927	0.000134937	0.00194745	no hit
CTHT_0042750	G0SAL9	Putative uncharacterized protein OS=Chaetomium thermophilum (strain DSM 1495 / CBS 144.50 / IMI 039719) GN=CTHT_0042750 PE=4 SV=1	5	6.43693	Naa50 - WT	0.569839	24.1679	7.07577	0.000135384	0.00194745	no hit
CTHT_0062290	G0SE37	Putative uncharacterized protein OS=Chaetomium thermophilum (strain DSM 1495 / CBS 144.50 / IMI 039719) GN=CTHT_0062290 PE=4 SV=1	4	7.18375	Naa50 - WT	0.509211	25.1735	7.04219	0.000139757	0.00197242	no hit
CTHT_0068740	G0SH54	Putative ABC transporter protein OS=Chaetomium thermophilum (strain DSM 1495 / CBS 144.50 / IMI 039719) GN=CTHT_0068740 PE=3 SV=1	10	7.00906	Naa50 - WT	0.535877	25.275	7.00983	0.000144121	0.00199635	no hit
CTHT_0044100	G0S906	Putative SCP160 protein OS=Chaetomium thermophilum (strain DSM 1495 / CBS 144.50 / IMI 039719) GN=CTHT_0044100 PE=4 SV=1	15	7.18705	Naa50 - WT	0.771769	26.0338	6.96768	0.000150035	0.00204048	no hit
CTHT_0048450	G0SB06	Putative uncharacterized protein OS=Chaetomium thermophilum (strain DSM 1495 / CBS 144.50 / IMI 039719) GN=CTHT_0048450 PE=4 SV=1	2	6.36316	Naa50 - WT	0.622905	23.4092	6.94061	0.000153976	0.00205669	no hit
CTHT_0064500	G0SEP6	Importin beta-4 subunit-like protein OS=Chaetomium thermophilum (strain DSM 1495 / CBS 144.50 / IMI 039719) GN=CTHT_0064500 PE=4 SV=1	3	6.50891	Naa50 - WT	0.613604	23.3324	6.88723	0.000162088	0.00212481	no hit
CTHT_0015480	G0S202	Chorismate synthase OS=Chaetomium thermophilum (strain DSM 1495 / CBS 144.50 / IMI 039719) GN=CTHT_0015480 PE=3 SV=1	4	6.61743	Naa50 - WT	-0.572275	24.5606	-6.85572	0.0001671	0.00212481	no hit
CTHT_0039970	G0S8Q5	O-methyltransferase-like protein OS=Chaetomium thermophilum (strain DSM 1495 / CBS 144.50 / IMI 039719) GN=CTHT_0039970 PE=4 SV=1	2	6.1145	Naa50 - WT	0.7031	22.1532	6.85264	0.000167599	0.00212481	no hit
CTHT_0032190	G0S4Z3	Malate dehydrogenase OS=Chaetomium thermophilum (strain DSM 1495 / CBS 144.50 / IMI 039719) GN=CTHT_0032190 PE=3 SV=1	6	7.67271	Naa50 - WT	-0.681043	25.6371	-6.82989	0.000171338	0.00213601	no hit
CTHT_0002720	G0RZE9	60S ribosomal protein L27 OS=Chaetomium thermophilum (strain DSM 1495 / CBS 144.50 / IMI 039719) GN=CTHT_0002720 PE=3 SV=1	7	7.87553	Naa50 - WT	0.72311	25.2064	6.80343	0.000175803	0.0021545	no hit
CTHT_0055140	G0SBX5	Mitochondrial elongation factor g 1-like protein OS=Chaetomium thermophilum (strain DSM 1495 / CBS 144.50 / IMI 039719) GN=CTHT_0055140 PE=3 SV=1	7	6.86406	Naa50 - WT	-0.863644	25.6586	-6.78734	0.000178582	0.0021545	no hit
CTHT_0067210	G0SGQ7	ATP-dependent RNA helicase-like protein OS=Chaetomium thermophilum (strain DSM 1495 / CBS 144.50 / IMI 039719) GN=CTHT_0067210 PE=3 SV=1	5	7.73253	Naa50 - WT	0.587532	25.4812	6.74946	0.000185316	0.00217733	no hit
CTHT_0029120	G0S824	3-hydroxybutyryl-CoA dehydrogenase-like protein OS=Chaetomium thermophilum (strain DSM 1495 / CBS 144.50 / IMI 039719) GN=CTHT_0029120 PE=4 SV=1	4	7.48083	Naa50 - WT	-0.46481	24.9095	-6.74409	0.000186296	0.00217733	no hit
CTHT_0034170	G0S648	Electron transfer flavoprotein alpha subunit-like protein OS=Chaetomium thermophilum (strain DSM 1495 / CBS 144.50 / IMI 039719) GN=CTHT_0034170 PE=4 SV=1	5	7.33101	Naa50 - WT	-0.523442	25.4339	-6.63581	0.000207286	0.00238538	no hit
CTHT_0022150	G0S410	Putative microtubule binding protein OS=Chaetomium thermophilum (strain DSM 1495 / CBS 144.50 / IMI 039719) GN=CTHT_0022150 PE=4 SV=1	3	6.57251	Naa50 - WT	-0.485224	23.8537	-6.50865	0.000235362	0.00263751	no hit
CTHT_0054180	G0SBN2	Putative uncharacterized protein OS=Chaetomium thermophilum (strain DSM 1495 / CBS 144.50 / IMI 039719) GN=CTHT_0054180 PE=4 SV=1	5	7.15626	Naa50 - WT	-0.516526	24.4267	-6.50492	0.000236248	0.00263751	no hit
CTHT_0056130	G0SC68	Putative lipid-binding protein OS=Chaetomium thermophilum (strain DSM 1495 / CBS 144.50 / IMI 039719) GN=CTHT_0056130 PE=4 SV=1	5	6.40874	Naa50 - WT	0.556544	23.85	6.39723	0.00026347	0.00289817	no hit
CTHT_0065730	G0SGB5	Elongation factor Tu OS=Chaetomium thermophilum (strain DSM 1495 / CBS 144.50 / IMI 039719) GN=CTHT_0065730 PE=3 SV=1	8	7.80337	Naa50 - WT	-0.730591	26.1915	-6.33887	0.000279665	0.00303174	no hit
CTHT_0009410	G0S0B3	Carbamoyl-phosphate synthase arginine-specific large chain-like protein OS=Chaetomium thermophilum (strain DSM 1495 / CBS 144.50 / IMI 039719) GN=CTHT_0009410 PE=4 SV=1	9	7.06922	Naa50 - WT	-0.54113	25.6603	-6.31589	0.000286344	0.00305979	no hit
CTHT_0063120	G0SEB1	Putative uncharacterized protein OS=Chaetomium thermophilum (strain DSM 1495 / CBS 144.50 / IMI 039719) GN=CTHT_0063120 PE=4 SV=1	7	7.18955	Naa50 - WT	-1.21324	25.9099	-6.25834	0.00030386	0.00316611	no hit
CTHT_0051680	G0SDG3	Acetohydroxy-acid reductoisomerase (Alpha-keto-beta-hydroxylacil reductoisomerase)-like protein OS=Chaetomium thermophilum (strain DSM 1495 / CBS 144.50 / IMI 039719) GN=CTHT_0051680 PE=4 SV=1	5	7.40114	Naa50 - WT	-0.614089	25.2361	-6.25209	0.000305832	0.00316611	no hit
CTHT_0033640	G0S5U4	Putative uncharacterized protein OS=Chaetomium thermophilum (strain DSM 1495 / CBS 144.50 / IMI 039719) GN=CTHT_0033640 PE=3 SV=1	2	6.11968	Naa50 - WT	-0.465738	22.5295	-6.24218	0.000308992	0.00316611	no hit
CTHT_0071220	G0SFL0	60S ribosomal protein l7-like protein OS=Chaetomium thermophilum (strain DSM 1495 / CBS 144.50 / IMI 039719) GN=CTHT_0071220 PE=4 SV=1	7	8.1004	Naa50 - WT	0.637897	25.607	6.21254	0.000318651	0.00320334	no hit
CTHT_0033190	G0S5J6	Putative uncharacterized protein OS=Chaetomium thermophilum (strain DSM 1495 / CBS 144.50 / IMI 039719) GN=CTHT_0033190 PE=4 SV=1	7	6.85973	Naa50 - WT	-0.511738	24.7142	-6.20492	0.00032119	0.00320334	no hit
CTHT_0069820	G0SHF3	Pyruvate dehydrogenase-like protein OS=Chaetomium thermophilum (strain DSM 1495 / CBS 144.50 / IMI 039719) GN=CTHT_0069820 PE=4 SV=1	9	7.3524	Naa50 - WT	-0.618254	25.9616	-6.17631	0.000330918	0.00325693	no hit
CTHT_0036910	G0S7N0	Putative uncharacterized protein OS=Chaetomium thermophilum (strain DSM 1495 / CBS 144.50 / IMI 039719) GN=CTHT_0036910 PE=4 SV=1	3	6.22829	Naa50 - WT	0.627755	23.3588	6.15487	0.000338425	0.00328755	no hit
CTHT_0057740	G0SCM3	ATP synthase gamma chain OS=Chaetomium thermophilum (strain DSM 1495 / CBS 144.50 / IMI 039719) GN=CTHT_0057740 PE=3 SV=1	3	6.94863	Naa50 - WT	-1.05418	24.9879	-6.1421	0.000342987	0.00328916	no hit
CTHT_0032830	G0S5G0	Aromatic-L-amino-acid decarboxylase-like protein OS=Chaetomium thermophilum (strain DSM 1495 / CBS 144.50 / IMI 039719) GN=CTHT_0032830 PE=3 SV=1	2	6.69499	Naa50 - WT	-0.576206	22.932	-6.1286	0.000347882	0.00329387	no hit
CTHT_0047780	G0SAU1	Elongation factor 1-beta-like protein OS=Chaetomium thermophilum (strain DSM 1495 / CBS 144.50 / IMI 039719) GN=CTHT_0047780 PE=3 SV=1	3	7.39425	Naa50 - WT	-0.488875	24.927	-6.10418	0.000356932	0.00332815	no hit
CTHT_0048590	G0SB20	Dihydrolipoyl dehydrogenase OS=Chaetomium thermophilum (strain DSM 1495 / CBS 144.50 / IMI 039719) GN=CTHT_0048590 PE=3 SV=1	18	7.65113	Naa50 - WT	-0.638264	27.6283	-6.09501	0.000360401	0.00332815	no hit
CTHT_0001660	G0RZ45	Putative uncharacterized protein OS=Chaetomium thermophilum (strain DSM 1495 / CBS 144.50 / IMI 039719) GN=CTHT_0001660 PE=3 SV=1	2	5.9023	Naa50 - WT	1.01438	22.1478	6.07065	0.000369793	0.00337323	hit
CTHT_0056680	G0SCC0	Putative uncharacterized protein OS=Chaetomium thermophilum (strain DSM 1495 / CBS 144.50 / IMI 039719) GN=CTHT_0056680 PE=4 SV=1	3	6.82034	Naa50 - WT	-0.548108	24.6233	-6.04124	0.000381493	0.00343804	no hit
CTHT_0068060	G0SGZ0	Putative nitroreductase family protein OS=Chaetomium thermophilum (strain DSM 1495 / CBS 144.50 / IMI 039719) GN=CTHT_0068060 PE=4 SV=1	4	6.77637	Naa50 - WT	0.53078	24.6616	5.97492	0.000409417	0.00361275	no hit
CTHT_0059090	G0SD63	Putative uncharacterized protein OS=Chaetomium thermophilum (strain DSM 1495 / CBS 144.50 / IMI 039719) GN=CTHT_0059090 PE=4 SV=1	3	6.40698	Naa50 - WT	-0.570785	23.3145	-5.97236	0.000410539	0.00361275	no hit
CTHT_0029520	G0S8D7	Lon protease homolog OS=Chaetomium thermophilum (strain DSM 1495 / CBS 144.50 / IMI 039719) GN=CTHT_0029520 PE=3 SV=1	8	6.59806	Naa50 - WT	-0.478071	24.9866	-5.93289	0.000428284	0.00372508	no hit
CTHT_0070090	G0SHI0	40S ribosomal protein S22-like protein OS=Chaetomium thermophilum (strain DSM 1495 / CBS 144.50 / IMI 039719) GN=CTHT_0070090 PE=3 SV=1	6	7.68896	Naa50 - WT	0.483745	24.1161	5.86409	0.000461285	0.00396599	no hit
CTHT_0032020	G0S4X6	Pyruvate dehydrogenase complex-like protein OS=Chaetomium thermophilum (strain DSM 1495 / CBS 144.50 / IMI 039719) GN=CTHT_0032020 PE=3 SV=1	8	7.3635	Naa50 - WT	-0.745551	25.7216	-5.78797	0.000501105	0.00422617	no hit
CTHT_0047080	G0S9T3	Ribosomal protein L19 OS=Chaetomium thermophilum (strain DSM 1495 / CBS 144.50 / IMI 039719) GN=CTHT_0047080 PE=3 SV=1	9	7.90543	Naa50 - WT	0.51189	25.4606	5.7848	0.000502847	0.00422617	no hit
CTHT_0044440	G0S940	RNA recognition motif-containing protein OS=Chaetomium thermophilum (strain DSM 1495 / CBS 144.50 / IMI 039719) GN=CTHT_0044440 PE=4 SV=1	5	6.41682	Naa50 - WT	0.416521	24.1108	5.75871	0.000517419	0.00430033	no hit
CTHT_0074400	G0SI40	Putative uncharacterized protein OS=Chaetomium thermophilum (strain DSM 1495 / CBS 144.50 / IMI 039719) GN=CTHT_0074400 PE=4 SV=1	11	7.69116	Naa50 - WT	1.73597	24.6207	5.74	0.000528151	0.00431307	hit
CTHT_0019120	G0S2Z9	Putative uncharacterized protein OS=Chaetomium thermophilum (strain DSM 1495 / CBS 144.50 / IMI 039719) GN=CTHT_0019120 PE=3 SV=1	15	7.43154	Naa50 - WT	0.506622	26.6332	5.72726	0.000535606	0.00431307	no hit
CTHT_0017520	G0S2K2	Putative uncharacterized protein OS=Chaetomium thermophilum (strain DSM 1495 / CBS 144.50 / IMI 039719) GN=CTHT_0017520 PE=4 SV=1	2	6.87264	Naa50 - WT	1.5846	23.6272	5.72616	0.000536251	0.00431307	hit
CTHT_0046600	G0S9P2	Putative uncharacterized protein OS=Chaetomium thermophilum (strain DSM 1495 / CBS 144.50 / IMI 039719) GN=CTHT_0046600 PE=4 SV=1	11	7.04977	Naa50 - WT	0.796321	24.8206	5.66682	0.000572573	0.00455622	no hit
CTHT_0020140	G0S391	Putative uncharacterized protein OS=Chaetomium thermophilum (strain DSM 1495 / CBS 144.50 / IMI 039719) GN=CTHT_0020140 PE=3 SV=1	4	7.02155	Naa50 - WT	0.760116	24.3065	5.62859	0.000597415	0.00463698	no hit
CTHT_0057640	G0SCL3	60S ribosomal protein l33-like protein OS=Chaetomium thermophilum (strain DSM 1495 / CBS 144.50 / IMI 039719) GN=CTHT_0057640 PE=4 SV=1	4	8.30894	Naa50 - WT	1.83318	25.2669	5.62497	0.000599825	0.00463698	hit
CTHT_0062190	G0SE27	Putative uncharacterized protein OS=Chaetomium thermophilum (strain DSM 1495 / CBS 144.50 / IMI 039719) GN=CTHT_0062190 PE=4 SV=1	3	6.58696	Naa50 - WT	-0.521871	24.2753	-5.62274	0.00060132	0.00463698	no hit
CTHT_0021290	G0S8C8	Putative heat shock protein OS=Chaetomium thermophilum (strain DSM 1495 / CBS 144.50 / IMI 039719) GN=CTHT_0021290 PE=3 SV=1	2	6.05523	Naa50 - WT	-0.605723	20.6984	-5.6024	0.000615116	0.00469497	no hit
CTHT_0062520	G0SE57	Putative uncharacterized protein OS=Chaetomium thermophilum (strain DSM 1495 / CBS 144.50 / IMI 039719) GN=CTHT_0062520 PE=4 SV=1	4	6.39369	Naa50 - WT	-0.398367	24.3689	-5.573	0.000635683	0.0047729	no hit
CTHT_0038920	G0S3U5	Putative uncharacterized protein OS=Chaetomium thermophilum (strain DSM 1495 / CBS 144.50 / IMI 039719) GN=CTHT_0038920 PE=4 SV=1	3	5.9543	Naa50 - WT	0.593975	23.2321	5.56963	0.000638089	0.0047729	no hit
CTHT_0004310	G0RZV2	Putative uncharacterized protein OS=Chaetomium thermophilum (strain DSM 1495 / CBS 144.50 / IMI 039719) GN=CTHT_0004310 PE=4 SV=1	7	7.38452	Naa50 - WT	-0.983769	26.1769	-5.51098	0.000681599	0.00504788	no hit
CTHT_0061210	G0SF90	Ubiquitin carboxyl-terminal hydrolase-like protein OS=Chaetomium thermophilum (strain DSM 1495 / CBS 144.50 / IMI 039719) GN=CTHT_0061210 PE=4 SV=1	11	6.834	Naa50 - WT	0.548061	25.6828	5.45504	0.00072618	0.00532532	no hit
CTHT_0016910	G0S2E1	Putative uncharacterized protein OS=Chaetomium thermophilum (strain DSM 1495 / CBS 144.50 / IMI 039719) GN=CTHT_0016910 PE=4 SV=1	3	6.26734	Naa50 - WT	0.514024	23.0897	5.42007	0.000755677	0.00548783	no hit
CTHT_0041430	G0SA92	Putative F-actin-capping protein OS=Chaetomium thermophilum (strain DSM 1495 / CBS 144.50 / IMI 039719) GN=CTHT_0041430 PE=4 SV=1	4	7.32333	Naa50 - WT	1.11054	25.1653	5.39072	0.000781455	0.00560702	hit
CTHT_0055060	G0SBW8	Mitochondrial processing peptidase beta subunit, mitochondrial (Beta-mpp)-like protein OS=Chaetomium thermophilum (strain DSM 1495 / CBS 144.50 / IMI 039719) GN=CTHT_0055060 PE=3 SV=1	11	7.49735	Naa50 - WT	-0.832375	26.8772	-5.38109	0.000790119	0.00560702	no hit
CTHT_0061360	G0SFA5	3-hydroxyisobutyryl-CoA hydrolase-like protein OS=Chaetomium thermophilum (strain DSM 1495 / CBS 144.50 / IMI 039719) GN=CTHT_0061360 PE=3 SV=1	4	6.82559	Naa50 - WT	-0.480992	24.4604	-5.36976	0.000800451	0.00560702	no hit
CTHT_0001700	G0RZ49	Putative GTP binding protein OS=Chaetomium thermophilum (strain DSM 1495 / CBS 144.50 / IMI 039719) GN=CTHT_0001700 PE=3 SV=1	5	7.23288	Naa50 - WT	-0.430447	24.6955	-5.368	0.000802074	0.00560702	no hit
CTHT_0042990	G0SAP2	Putative uncharacterized protein OS=Chaetomium thermophilum (strain DSM 1495 / CBS 144.50 / IMI 039719) GN=CTHT_0042990 PE=4 SV=1	14	7.24498	Naa50 - WT	-0.376041	26.7281	-5.34734	0.000821346	0.00568858	no hit
CTHT_0003190	G0RZJ6	Putative actin cytoskeleton-regulatory complex protein OS=Chaetomium thermophilum (strain DSM 1495 / CBS 144.50 / IMI 039719) GN=CTHT_0003190 PE=4 SV=1	2	6.08672	Naa50 - WT	0.707903	21.7738	5.33311	0.000834916	0.00572951	no hit
CTHT_0012530	G0S168	Fumarate hydratase-like protein OS=Chaetomium thermophilum (strain DSM 1495 / CBS 144.50 / IMI 039719) GN=CTHT_0012530 PE=3 SV=1	13	7.93426	Naa50 - WT	0.437349	26.7863	5.15242	0.00103054	0.00697906	no hit
CTHT_0070220	G0SHJ3	Putative transcriptional repressor protein OS=Chaetomium thermophilum (strain DSM 1495 / CBS 144.50 / IMI 039719) GN=CTHT_0070220 PE=4 SV=1	8	7.09516	Naa50 - WT	-0.383696	25.8142	-5.14821	0.00103566	0.00697906	no hit
CTHT_0061010	G0SF70	Putative uncharacterized protein OS=Chaetomium thermophilum (strain DSM 1495 / CBS 144.50 / IMI 039719) GN=CTHT_0061010 PE=3 SV=1	2	6.59249	Naa50 - WT	0.600434	23.4461	5.08403	0.00111732	0.0074621	no hit
CTHT_0067310	G0SGR7	Aminopeptidase-like protein OS=Chaetomium thermophilum (strain DSM 1495 / CBS 144.50 / IMI 039719) GN=CTHT_0067310 PE=4 SV=1	10	7.39442	Naa50 - WT	-0.366116	26.3502	-5.03239	0.00118819	0.00786517	no hit
CTHT_0054540	G0SBR7	40S ribosomal protein S16-like protein OS=Chaetomium thermophilum (strain DSM 1495 / CBS 144.50 / IMI 039719) GN=CTHT_0054540 PE=3 SV=1	5	8.13524	Naa50 - WT	0.687934	25.3496	5.0188	0.00120763	0.00792378	no hit
CTHT_0034340	G0S665	Acetyl-CoA acetyltransferase-like protein OS=Chaetomium thermophilum (strain DSM 1495 / CBS 144.50 / IMI 039719) GN=CTHT_0034340 PE=3 SV=1	5	6.82896	Naa50 - WT	-0.364327	24.9695	-4.98447	0.00125837	0.00815458	no hit
CTHT_0069060	G0SH82	Phosphoribosylglycinamide formyltransferase-like protein OS=Chaetomium thermophilum (strain DSM 1495 / CBS 144.50 / IMI 039719) GN=CTHT_0069060 PE=4 SV=1	2	6.50466	Naa50 - WT	0.696741	22.9574	4.97698	0.00126975	0.00815458	no hit
CTHT_0006440	G0RYE8	Putative uncharacterized protein OS=Chaetomium thermophilum (strain DSM 1495 / CBS 144.50 / IMI 039719) GN=CTHT_0006440 PE=3 SV=1	2	6.04368	Naa50 - WT	0.850269	21.579	4.97321	0.00127552	0.00815458	no hit
CTHT_0004050	G0RZS8	Putative ubiquitin binding protein OS=Chaetomium thermophilum (strain DSM 1495 / CBS 144.50 / IMI 039719) GN=CTHT_0004050 PE=4 SV=1	3	6.11596	Naa50 - WT	0.498608	23.0818	4.96584	0.00128687	0.00815746	no hit
CTHT_0034460	G0S6C8	Carbamoyl-phosphate synthase arginine-specific small chain-like protein OS=Chaetomium thermophilum (strain DSM 1495 / CBS 144.50 / IMI 039719) GN=CTHT_0034460 PE=3 SV=1	2	6.83175	Naa50 - WT	-0.576225	23.8597	-4.95458	0.00130446	0.00817514	no hit
CTHT_0057900	G0SCN9	Putative uncharacterized protein OS=Chaetomium thermophilum (strain DSM 1495 / CBS 144.50 / IMI 039719) GN=CTHT_0057900 PE=4 SV=1	2	6.27319	Naa50 - WT	-0.388941	21.7812	-4.9501	0.00131152	0.00817514	no hit
CTHT_0060270	G0SEZ8	6-phosphogluconate dehydrogenase, decarboxylating OS=Chaetomium thermophilum (strain DSM 1495 / CBS 144.50 / IMI 039719) GN=CTHT_0060270 PE=3 SV=1	7	7.78941	Naa50 - WT	0.481685	25.3306	4.94134	0.00132545	0.00817766	no hit
CTHT_0029840	G0S8G9	Eukaryotic translation initiation factor 5B-like protein OS=Chaetomium thermophilum (strain DSM 1495 / CBS 144.50 / IMI 039719) GN=CTHT_0029840 PE=4 SV=1	9	6.83322	Naa50 - WT	0.396724	25.2768	4.92615	0.00135001	0.00817766	no hit
CTHT_0043810	G0S8X8	Homoserine dehydrogenase OS=Chaetomium thermophilum (strain DSM 1495 / CBS 144.50 / IMI 039719) GN=CTHT_0043810 PE=3 SV=1	4	6.77245	Naa50 - WT	-0.57869	24.285	-4.92306	0.00135506	0.00817766	no hit
CTHT_0014630	G0S1S4	Ribosomal protein s27-like protein OS=Chaetomium thermophilum (strain DSM 1495 / CBS 144.50 / IMI 039719) GN=CTHT_0014630 PE=4 SV=1	2	7.43831	Naa50 - WT	0.507897	23.5025	4.9227	0.00135565	0.00817766	no hit
CTHT_0005050	G0RY15	Adenylate kinase-like protein OS=Chaetomium thermophilum (strain DSM 1495 / CBS 144.50 / IMI 039719) GN=CTHT_0005050 PE=3 SV=1	4	6.56581	Naa50 - WT	-0.464987	24.4994	-4.90785	0.00138024	0.00825937	no hit
CTHT_0004740	G0RXY6	Ribose-phosphate pyrophosphokinase OS=Chaetomium thermophilum (strain DSM 1495 / CBS 144.50 / IMI 039719) GN=CTHT_0004740 PE=3 SV=1	2	6.5063	Naa50 - WT	-0.501897	23.6331	-4.88673	0.00141608	0.00840659	no hit
CTHT_0006240	G0RYC9	ATP synthase subunit beta OS=Chaetomium thermophilum (strain DSM 1495 / CBS 144.50 / IMI 039719) GN=CTHT_0006240 PE=3 SV=1	7	7.91424	Naa50 - WT	-0.585111	25.9912	-4.87506	0.00143632	0.00845959	no hit
CTHT_0067660	G0SGV0	Putative COPII coat protein OS=Chaetomium thermophilum (strain DSM 1495 / CBS 144.50 / IMI 039719) GN=CTHT_0067660 PE=4 SV=1	2	6.00945	Naa50 - WT	0.444549	22.2968	4.85501	0.00147183	0.00860102	no hit
CTHT_0055800	G0SC38	Mitochondrial isocitrate dehydrogenase [NAD] subunit 1-like protein OS=Chaetomium thermophilum (strain DSM 1495 / CBS 144.50 / IMI 039719) GN=CTHT_0055800 PE=3 SV=1	5	7.05566	Naa50 - WT	-0.399803	24.7508	-4.84438	0.00149105	0.00864577	no hit
CTHT_0070020	G0SHH3	Putative uncharacterized protein OS=Chaetomium thermophilum (strain DSM 1495 / CBS 144.50 / IMI 039719) GN=CTHT_0070020 PE=4 SV=1	4	7.46062	Naa50 - WT	-0.470585	25.5768	-4.82442	0.00152788	0.00870325	no hit
CTHT_0052830	G0SDS6	Putative sequence-specific DNA binding protein OS=Chaetomium thermophilum (strain DSM 1495 / CBS 144.50 / IMI 039719) GN=CTHT_0052830 PE=4 SV=1	2	6.55883	Naa50 - WT	0.788045	23.5362	4.81993	0.00153631	0.00870325	no hit
CTHT_0029650	G0S8F0	Orotate phosphoribosyltransferase-like protein OS=Chaetomium thermophilum (strain DSM 1495 / CBS 144.50 / IMI 039719) GN=CTHT_0029650 PE=3 SV=1	2	6.64215	Naa50 - WT	0.51997	22.9713	4.8195	0.00153712	0.00870325	no hit
CTHT_0007240	G0RYM7	Mitochondrial ubiquinol-cytochrome-C reductase complex core protein 2-like protein OS=Chaetomium thermophilum (strain DSM 1495 / CBS 144.50 / IMI 039719) GN=CTHT_0007240 PE=4 SV=1	11	7.55846	Naa50 - WT	-0.700282	26.8357	-4.814	0.0015475	0.00870325	no hit
CTHT_0006400	G0RYE4	Putative uncharacterized protein OS=Chaetomium thermophilum (strain DSM 1495 / CBS 144.50 / IMI 039719) GN=CTHT_0006400 PE=4 SV=1	3	6.37104	Naa50 - WT	-0.700444	23.3089	-4.78537	0.00160286	0.00888672	no hit
CTHT_0055350	G0SBZ6	60S ribosomal protein L44-like protein OS=Chaetomium thermophilum (strain DSM 1495 / CBS 144.50 / IMI 039719) GN=CTHT_0055350 PE=3 SV=1	2	6.9324	Naa50 - WT	0.501162	24.1438	4.78485	0.00160389	0.00888672	no hit
CTHT_0007260	G0RYM9	Putative uncharacterized protein OS=Chaetomium thermophilum (strain DSM 1495 / CBS 144.50 / IMI 039719) GN=CTHT_0007260 PE=3 SV=1	3	6.73987	Naa50 - WT	-0.837652	24.3734	-4.7773	0.00161886	0.00890373	no hit
CTHT_0042790	G0SAM3	Putative uncharacterized protein OS=Chaetomium thermophilum (strain DSM 1495 / CBS 144.50 / IMI 039719) GN=CTHT_0042790 PE=4 SV=1	2	7.39948	Naa50 - WT	0.399096	23.1354	4.75508	0.00166381	0.00908414	no hit
CTHT_0058180	G0SCR7	Putative mitochondrion protein OS=Chaetomium thermophilum (strain DSM 1495 / CBS 144.50 / IMI 039719) GN=CTHT_0058180 PE=4 SV=1	2	7.02567	Naa50 - WT	-1.0298	22.8494	-4.72538	0.00172601	0.00925978	no hit
CTHT_0032880	G0S5G5	Ubiquitin carboxyl-terminal hydrolase-like protein OS=Chaetomium thermophilum (strain DSM 1495 / CBS 144.50 / IMI 039719) GN=CTHT_0032880 PE=4 SV=1	2	6.47379	Naa50 - WT	0.422867	22.8666	4.72249	0.00173221	0.00925978	no hit
CTHT_0024080	G0S549	Putative uncharacterized protein OS=Chaetomium thermophilum (strain DSM 1495 / CBS 144.50 / IMI 039719) GN=CTHT_0024080 PE=4 SV=1	2	6.10482	Naa50 - WT	-0.416172	22.2687	-4.72207	0.00173311	0.00925978	no hit
CTHT_0013320	G0S1E6	CoA carboxylase beta-like protein OS=Chaetomium thermophilum (strain DSM 1495 / CBS 144.50 / IMI 039719) GN=CTHT_0013320 PE=4 SV=1	6	6.93093	Naa50 - WT	-0.374278	24.8081	-4.70227	0.00177619	0.00942263	no hit
CTHT_0006520	G0RYF6	Putative uncharacterized protein OS=Chaetomium thermophilum (strain DSM 1495 / CBS 144.50 / IMI 039719) GN=CTHT_0006520 PE=4 SV=1	2	6.43646	Naa50 - WT	-0.546622	23.6732	-4.6735	0.00184092	0.00969724	no hit
CTHT_0067850	G0SGW9	AP-1 complex subunit gamma-1-like protein OS=Chaetomium thermophilum (strain DSM 1495 / CBS 144.50 / IMI 039719) GN=CTHT_0067850 PE=4 SV=1	2	6.05328	Naa50 - WT	0.869293	22.8487	4.66534	0.00185972	0.00972779	no hit
CTHT_0032490	G0S573	Putative rRNA binding protein OS=Chaetomium thermophilum (strain DSM 1495 / CBS 144.50 / IMI 039719) GN=CTHT_0032490 PE=4 SV=1	3	6.63859	Naa50 - WT	-0.362563	24.0051	-4.65094	0.00189345	0.00983544	no hit
CTHT_0049080	G0SB67	Arginase-like protein OS=Chaetomium thermophilum (strain DSM 1495 / CBS 144.50 / IMI 039719) GN=CTHT_0049080 PE=3 SV=1	2	6.56845	Naa50 - WT	-0.348042	23.5747	-4.64059	0.00191812	0.00989484	no hit
CTHT_0011000	G0S0R8	Putative uncharacterized protein OS=Chaetomium thermophilum (strain DSM 1495 / CBS 144.50 / IMI 039719) GN=CTHT_0011000 PE=3 SV=1	3	6.79491	Naa50 - WT	-0.418687	24.4622	-4.63173	0.00193951	0.00993667	no hit
CTHT_0005070	G0RY17	40S ribosomal protein s23-like protein OS=Chaetomium thermophilum (strain DSM 1495 / CBS 144.50 / IMI 039719) GN=CTHT_0005070 PE=3 SV=1	5	8.15254	Naa50 - WT	0.400672	25.61	4.61647	0.00197696	0.0100372	no hit
CTHT_0000100	G0RXR3	Proteasome subunit beta type OS=Chaetomium thermophilum (strain DSM 1495 / CBS 144.50 / IMI 039719) GN=CTHT_0000100 PE=3 SV=1	3	6.35893	Naa50 - WT	0.355906	23.8659	4.61284	0.00198596	0.0100372	no hit
CTHT_0019990	G0S378	Gamma-butyrobetaine hydroxylase-like protein OS=Chaetomium thermophilum (strain DSM 1495 / CBS 144.50 / IMI 039719) GN=CTHT_0019990 PE=4 SV=1	3	6.29497	Naa50 - WT	-0.367866	23.9915	-4.57704	0.00207743	0.010429	no hit
CTHT_0001270	G0RZ09	Mitochondrial 2-oxoglutarate dehydrogenase E1 component-like protein OS=Chaetomium thermophilum (strain DSM 1495 / CBS 144.50 / IMI 039719) GN=CTHT_0001270 PE=4 SV=1	12	7.51999	Naa50 - WT	0.428526	26.2937	4.53791	0.00218265	0.0108783	no hit
CTHT_0058830	G0SCY6	Putative uncharacterized protein OS=Chaetomium thermophilum (strain DSM 1495 / CBS 144.50 / IMI 039719) GN=CTHT_0058830 PE=4 SV=1	5	7.92325	Naa50 - WT	0.894763	23.9276	4.53309	0.00219602	0.0108783	no hit
CTHT_0045260	G0S9B8	Putative uncharacterized protein OS=Chaetomium thermophilum (strain DSM 1495 / CBS 144.50 / IMI 039719) GN=CTHT_0045260 PE=4 SV=1	6	7.01468	Naa50 - WT	0.490979	25.4595	4.52161	0.0022282	0.0109651	no hit
CTHT_0016310	G0S282	Serine hydroxymethyltransferase-like protein OS=Chaetomium thermophilum (strain DSM 1495 / CBS 144.50 / IMI 039719) GN=CTHT_0016310 PE=3 SV=1	6	7.14356	Naa50 - WT	-0.466981	25.209	-4.51175	0.00225628	0.0110307	no hit
CTHT_0071140	G0SFK3	Putative polyadenylated RNA protein OS=Chaetomium thermophilum (strain DSM 1495 / CBS 144.50 / IMI 039719) GN=CTHT_0071140 PE=4 SV=1	2	6.58695	Naa50 - WT	-0.408656	23.7989	-4.50249	0.00228298	0.0110888	no hit
CTHT_0071030	G0SFJ2	Putative uncharacterized protein OS=Chaetomium thermophilum (strain DSM 1495 / CBS 144.50 / IMI 039719) GN=CTHT_0071030 PE=3 SV=1	3	6.5192	Naa50 - WT	-0.379952	24.7879	-4.47935	0.0023512	0.0113232	no hit
CTHT_0064880	G0SG34	Putative uncharacterized protein OS=Chaetomium thermophilum (strain DSM 1495 / CBS 144.50 / IMI 039719) GN=CTHT_0064880 PE=4 SV=1	7	6.40034	Naa50 - WT	-0.358486	23.8933	-4.47591	0.00236152	0.0113232	no hit
CTHT_0048840	G0SB45	Aconitate hydratase-like protein OS=Chaetomium thermophilum (strain DSM 1495 / CBS 144.50 / IMI 039719) GN=CTHT_0048840 PE=4 SV=1	16	7.76385	Naa50 - WT	-0.411031	26.8517	-4.45862	0.00241422	0.0114326	no hit
CTHT_0031330	G0S4K5	Acetolactate synthase OS=Chaetomium thermophilum (strain DSM 1495 / CBS 144.50 / IMI 039719) GN=CTHT_0031330 PE=3 SV=1	5	6.94111	Naa50 - WT	-0.453533	24.6171	-4.4584	0.0024149	0.0114326	no hit
CTHT_0073290	G0SHT4	Putative uncharacterized protein OS=Chaetomium thermophilum (strain DSM 1495 / CBS 144.50 / IMI 039719) GN=CTHT_0073290 PE=3 SV=1	7	7.77007	Naa50 - WT	-0.561041	26.2684	-4.43604	0.00248499	0.0116904	no hit
CTHT_0028430	G0S7Q3	Glycogen (Starch) synthase-like protein OS=Chaetomium thermophilum (strain DSM 1495 / CBS 144.50 / IMI 039719) GN=CTHT_0028430 PE=4 SV=1	2	6.25744	Naa50 - WT	0.691436	22.001	4.42122	0.00253264	0.0118401	no hit
CTHT_0047190	G0S9U3	Putative uncharacterized protein OS=Chaetomium thermophilum (strain DSM 1495 / CBS 144.50 / IMI 039719) GN=CTHT_0047190 PE=4 SV=1	3	6.20813	Naa50 - WT	0.375498	22.8515	4.38544	0.00265189	0.0122863	no hit
CTHT_0046180	G0S9K2	Isocitrate dehydrogenase [NADP] OS=Chaetomium thermophilum (strain DSM 1495 / CBS 144.50 / IMI 039719) GN=CTHT_0046180 PE=3 SV=1	14	7.47355	Naa50 - WT	-0.373134	26.8191	-4.3828	0.00266093	0.0122863	no hit
CTHT_0007940	G0RZX2	Casein kinase I-like protein OS=Chaetomium thermophilum (strain DSM 1495 / CBS 144.50 / IMI 039719) GN=CTHT_0007940 PE=3 SV=1	5	6.56663	Naa50 - WT	0.586845	24.2538	4.36383	0.00272685	0.0125134	no hit
CTHT_0042620	G0SAK6	Putative uncharacterized protein OS=Chaetomium thermophilum (strain DSM 1495 / CBS 144.50 / IMI 039719) GN=CTHT_0042620 PE=4 SV=1	13	7.35523	Naa50 - WT	-0.30971	26.6694	-4.3581	0.00274712	0.0125296	no hit
CTHT_0005960	G0RYA1	NADH-ubiquinone oxidoreductase-like protein OS=Chaetomium thermophilum (strain DSM 1495 / CBS 144.50 / IMI 039719) GN=CTHT_0005960 PE=4 SV=1	4	6.69841	Naa50 - WT	-0.489443	24.5891	-4.35255	0.0027669	0.0125433	no hit
CTHT_0021370	G0S3I4	Aminopeptidase-like protein OS=Chaetomium thermophilum (strain DSM 1495 / CBS 144.50 / IMI 039719) GN=CTHT_0021370 PE=3 SV=1	3	6.68067	Naa50 - WT	0.608658	23.5296	4.32848	0.00285451	0.0128075	no hit
CTHT_0013890	G0S1K1	Proteasome subunit alpha type OS=Chaetomium thermophilum (strain DSM 1495 / CBS 144.50 / IMI 039719) GN=CTHT_0013890 PE=3 SV=1	2	6.70891	Naa50 - WT	-0.321522	23.5346	-4.31996	0.00288623	0.0128075	no hit
CTHT_0069780	G0SHE9	Pyrroline-5-carboxylate reductase OS=Chaetomium thermophilum (strain DSM 1495 / CBS 144.50 / IMI 039719) GN=CTHT_0069780 PE=3 SV=1	2	6.14761	Naa50 - WT	0.741133	22.2738	4.31968	0.00288729	0.0128075	no hit
CTHT_0000600	G0RYU4	Aspartate aminotransferase OS=Chaetomium thermophilum (strain DSM 1495 / CBS 144.50 / IMI 039719) GN=CTHT_0000600 PE=3 SV=1	10	7.81719	Naa50 - WT	-0.453109	26.867	-4.31798	0.00289367	0.0128075	no hit
CTHT_0066780	G0SGL7	Transketolase-like protein OS=Chaetomium thermophilum (strain DSM 1495 / CBS 144.50 / IMI 039719) GN=CTHT_0066780 PE=4 SV=1	8	7.75038	Naa50 - WT	0.299688	25.9013	4.24042	0.00320171	0.0140693	no hit
CTHT_0014660	G0S1S7	Aspartyl-tRNA synthetase-like protein OS=Chaetomium thermophilum (strain DSM 1495 / CBS 144.50 / IMI 039719) GN=CTHT_0014660 PE=3 SV=1	8	6.89384	Naa50 - WT	-0.320835	25.6016	-4.23693	0.00321638	0.0140693	no hit
CTHT_0034800	G0S6G1	Anthranilate phosphoribosyltransferase-like protein OS=Chaetomium thermophilum (strain DSM 1495 / CBS 144.50 / IMI 039719) GN=CTHT_0034800 PE=4 SV=1	3	6.36896	Naa50 - WT	0.291074	23.6236	4.2292	0.00324914	0.01413	no hit
CTHT_0063590	G0SEF8	Ubiquitin carboxyl-terminal hydrolase OS=Chaetomium thermophilum (strain DSM 1495 / CBS 144.50 / IMI 039719) GN=CTHT_0063590 PE=3 SV=1	13	7.25053	Naa50 - WT	0.673837	24.5687	4.19715	0.00338889	0.0146526	no hit
CTHT_0067590	G0SGU4	NAD-dependent formate dehydrogenase-like protein OS=Chaetomium thermophilum (strain DSM 1495 / CBS 144.50 / IMI 039719) GN=CTHT_0067590 PE=3 SV=1	7	7.75633	Naa50 - WT	-0.497165	26.1213	-4.18555	0.00344109	0.0147247	no hit
CTHT_0008710	G0S046	Acetolactate synthase small subunit-like protein OS=Chaetomium thermophilum (strain DSM 1495 / CBS 144.50 / IMI 039719) GN=CTHT_0008710 PE=4 SV=1	3	6.98495	Naa50 - WT	-0.371255	24.5016	-4.18203	0.0034571	0.0147247	no hit
CTHT_0022720	G0S4G4	Putative heat shock protein OS=Chaetomium thermophilum (strain DSM 1495 / CBS 144.50 / IMI 039719) GN=CTHT_0022720 PE=3 SV=1	15	7.31066	Naa50 - WT	-0.341237	26.9503	-4.17628	0.00348341	0.0147247	no hit
CTHT_0013310	G0S1E5	Isovaleryl-CoA dehydrogenase-like protein OS=Chaetomium thermophilum (strain DSM 1495 / CBS 144.50 / IMI 039719) GN=CTHT_0013310 PE=3 SV=1	7	7.44146	Naa50 - WT	-0.389122	26.0532	-4.17184	0.00350387	0.0147247	no hit
CTHT_0002020	G0RZ80	Threonine synthase-like protein OS=Chaetomium thermophilum (strain DSM 1495 / CBS 144.50 / IMI 039719) GN=CTHT_0002020 PE=4 SV=1	2	6.19897	Naa50 - WT	0.628624	23.4681	4.17181	0.00350402	0.0147247	no hit
CTHT_0042260	G0SAH0	Putative uncharacterized protein OS=Chaetomium thermophilum (strain DSM 1495 / CBS 144.50 / IMI 039719) GN=CTHT_0042260 PE=4 SV=1	3	6.60611	Naa50 - WT	0.320493	23.9841	4.14433	0.00363369	0.0151844	no hit
CTHT_0071240	G0SFL2	Eukaryotic translation initiation factor 3 subunit-like protein OS=Chaetomium thermophilum (strain DSM 1495 / CBS 144.50 / IMI 039719) GN=CTHT_0071240 PE=4 SV=1	17	7.41915	Naa50 - WT	0.336684	26.6075	4.12898	0.00370836	0.0154103	no hit
CTHT_0053440	G0SDY4	Putative uncharacterized protein OS=Chaetomium thermophilum (strain DSM 1495 / CBS 144.50 / IMI 039719) GN=CTHT_0053440 PE=4 SV=1	5	6.84909	Naa50 - WT	0.408105	25.0468	4.07615	0.00397843	0.0164413	no hit
CTHT_0002850	G0RZG2	Putative uncharacterized protein OS=Chaetomium thermophilum (strain DSM 1495 / CBS 144.50 / IMI 039719) GN=CTHT_0002850 PE=3 SV=1	5	7.38744	Naa50 - WT	-0.500484	25.4434	-4.05953	0.00406771	0.0167179	no hit
CTHT_0069590	G0SHD0	Putative uncharacterized protein OS=Chaetomium thermophilum (strain DSM 1495 / CBS 144.50 / IMI 039719) GN=CTHT_0069590 PE=4 SV=1	3	6.19949	Naa50 - WT	-0.443328	23.2728	-4.0425	0.00416146	0.0170097	no hit
CTHT_0028320	G0S7J1	Putative uncharacterized protein OS=Chaetomium thermophilum (strain DSM 1495 / CBS 144.50 / IMI 039719) GN=CTHT_0028320 PE=4 SV=1	2	6.84586	Naa50 - WT	0.488573	22.7117	4.03026	0.00423029	0.017197	no hit
CTHT_0042100	G0SAF6	Putative heat shock protein OS=Chaetomium thermophilum (strain DSM 1495 / CBS 144.50 / IMI 039719) GN=CTHT_0042100 PE=3 SV=1	9	8.32232	Naa50 - WT	-0.441825	26.5292	-4.01918	0.00429368	0.0173234	no hit
CTHT_0016030	G0S254	Mitochondrial phenylalanyl-tRNA synthetase-like protein OS=Chaetomium thermophilum (strain DSM 1495 / CBS 144.50 / IMI 039719) GN=CTHT_0016030 PE=3 SV=1	8	7.56144	Naa50 - WT	-0.429788	25.5952	-4.01676	0.00430768	0.0173234	no hit
CTHT_0005540	G0RY60	Actin-related protein 2/3 complex subunit 5 OS=Chaetomium thermophilum (strain DSM 1495 / CBS 144.50 / IMI 039719) GN=CTHT_0005540 PE=3 SV=1	3	6.68412	Naa50 - WT	-0.329326	24.0833	-3.98706	0.00448331	0.0178459	no hit
CTHT_0020550	G0S3C8	Aminopeptidase-like protein OS=Chaetomium thermophilum (strain DSM 1495 / CBS 144.50 / IMI 039719) GN=CTHT_0020550 PE=4 SV=1	6	6.92181	Naa50 - WT	-0.31852	25.2488	-3.98672	0.00448534	0.0178459	no hit
CTHT_0067300	G0SGR6	2-phospho-D-glycerate hydro-lyase-like protein OS=Chaetomium thermophilum (strain DSM 1495 / CBS 144.50 / IMI 039719) GN=CTHT_0067300 PE=3 SV=1	11	8.32071	Naa50 - WT	-0.366774	27.3278	-3.98109	0.00451955	0.0178869	no hit
CTHT_0011210	G0S0T9	Putative uncharacterized protein OS=Chaetomium thermophilum (strain DSM 1495 / CBS 144.50 / IMI 039719) GN=CTHT_0011210 PE=4 SV=1	4	6.6039	Naa50 - WT	0.329965	24.76	3.96214	0.00463665	0.0181784	no hit
CTHT_0051700	G0SDG5	Indoleamine 2,3-dioxygenase-like protein OS=Chaetomium thermophilum (strain DSM 1495 / CBS 144.50 / IMI 039719) GN=CTHT_0051700 PE=4 SV=1	3	6.77921	Naa50 - WT	0.334678	24.7356	3.95336	0.00469202	0.0181784	no hit
CTHT_0016320	G0S283	26S protease regulatory subunit 6B-like protein OS=Chaetomium thermophilum (strain DSM 1495 / CBS 144.50 / IMI 039719) GN=CTHT_0016320 PE=3 SV=1	2	6.57829	Naa50 - WT	-0.348997	23.1204	-3.95329	0.00469241	0.0181784	no hit
CTHT_0050770	G0SD45	Alpha-glucosidase-like protein OS=Chaetomium thermophilum (strain DSM 1495 / CBS 144.50 / IMI 039719) GN=CTHT_0050770 PE=4 SV=1	4	6.72026	Naa50 - WT	-0.55286	24.73	-3.95074	0.00470864	0.0181784	no hit
CTHT_0062930	G0SE93	Branched-chain-amino-acid aminotransferase OS=Chaetomium thermophilum (strain DSM 1495 / CBS 144.50 / IMI 039719) GN=CTHT_0062930 PE=3 SV=1	2	6.38547	Naa50 - WT	-0.443697	23.743	-3.94979	0.00471472	0.0181784	no hit
CTHT_0064710	G0SG18	3-ketoacyl-CoA thiolase-like protein OS=Chaetomium thermophilum (strain DSM 1495 / CBS 144.50 / IMI 039719) GN=CTHT_0064710 PE=3 SV=1	2	6.25168	Naa50 - WT	0.376453	22.893	3.93887	0.00478494	0.0183546	no hit
CTHT_0027280	G0S6Y2	Putative cell division control protein OS=Chaetomium thermophilum (strain DSM 1495 / CBS 144.50 / IMI 039719) GN=CTHT_0027280 PE=3 SV=1	17	7.63159	Naa50 - WT	-0.320185	27.3888	-3.93432	0.00481451	0.0183737	no hit
CTHT_0012220	G0S137	Phosphoserine phosphatase-like protein OS=Chaetomium thermophilum (strain DSM 1495 / CBS 144.50 / IMI 039719) GN=CTHT_0012220 PE=4 SV=1	2	6.37865	Naa50 - WT	0.425087	22.727	3.92767	0.00485816	0.0184462	no hit
CTHT_0037140	G0S7Q2	Putative uncharacterized protein OS=Chaetomium thermophilum (strain DSM 1495 / CBS 144.50 / IMI 039719) GN=CTHT_0037140 PE=4 SV=1	2	6.41411	Naa50 - WT	0.292257	22.8519	3.92037	0.00490651	0.0185357	no hit
CTHT_0011080	G0S0S6	RNA helicase (Ski2)-like protein OS=Chaetomium thermophilum (strain DSM 1495 / CBS 144.50 / IMI 039719) GN=CTHT_0011080 PE=4 SV=1	2	6.40242	Naa50 - WT	0.992415	21.8796	3.85079	0.00539447	0.0202767	no hit
CTHT_0008410	G0S017	Putative uncharacterized protein OS=Chaetomium thermophilum (strain DSM 1495 / CBS 144.50 / IMI 039719) GN=CTHT_0008410 PE=4 SV=1	2	6.14873	Naa50 - WT	0.400826	21.4786	3.84219	0.00545834	0.0204142	no hit
CTHT_0012340	G0S149	Putative uncharacterized protein OS=Chaetomium thermophilum (strain DSM 1495 / CBS 144.50 / IMI 039719) GN=CTHT_0012340 PE=4 SV=1	2	6.18078	Naa50 - WT	0.716998	23.164	3.81213	0.005688	0.0211673	no hit
CTHT_0067810	G0SGW5	Putative clathrin light chain protein OS=Chaetomium thermophilum (strain DSM 1495 / CBS 144.50 / IMI 039719) GN=CTHT_0067810 PE=4 SV=1	4	6.51734	Naa50 - WT	0.315945	23.4464	3.79933	0.00578892	0.0214043	no hit
CTHT_0042550	G0SAJ9	60S ribosomal protein L8-like protein OS=Chaetomium thermophilum (strain DSM 1495 / CBS 144.50 / IMI 039719) GN=CTHT_0042550 PE=4 SV=1	9	8.26028	Naa50 - WT	0.492879	26.3413	3.79682	0.00580892	0.0214043	no hit
CTHT_0042770	G0SAM1	Putative uncharacterized protein OS=Chaetomium thermophilum (strain DSM 1495 / CBS 144.50 / IMI 039719) GN=CTHT_0042770 PE=4 SV=1	2	5.7445	Naa50 - WT	-0.425392	21.7664	-3.78685	0.00588923	0.0215938	no hit
CTHT_0051550	G0SDF0	Putative uncharacterized protein OS=Chaetomium thermophilum (strain DSM 1495 / CBS 144.50 / IMI 039719) GN=CTHT_0051550 PE=4 SV=1	4	6.28627	Naa50 - WT	0.282396	23.3311	3.78149	0.00593285	0.0216477	no hit
CTHT_0008480	G0S024	Putative nuclear pore protein OS=Chaetomium thermophilum (strain DSM 1495 / CBS 144.50 / IMI 039719) GN=CTHT_0008480 PE=4 SV=1	5	6.58742	Naa50 - WT	0.377627	24.2335	3.7729	0.00600353	0.0217992	no hit
CTHT_0048180	G0SAX9	2-oxoglutarate dehydrogenase complex-like protein OS=Chaetomium thermophilum (strain DSM 1495 / CBS 144.50 / IMI 039719) GN=CTHT_0048180 PE=3 SV=1	8	7.59154	Naa50 - WT	-0.375355	26.0345	-3.7662	0.00605925	0.0218567	no hit
CTHT_0006940	G0RYJ7	Heterokaryon incompatibility protein HET-C-like protein OS=Chaetomium thermophilum (strain DSM 1495 / CBS 144.50 / IMI 039719) GN=CTHT_0006940 PE=4 SV=1	2	6.44184	Naa50 - WT	0.445292	22.0934	3.76399	0.00607781	0.0218567	no hit
CTHT_0020780	G0S3F0	Putative uncharacterized protein OS=Chaetomium thermophilum (strain DSM 1495 / CBS 144.50 / IMI 039719) GN=CTHT_0020780 PE=4 SV=1	3	6.5505	Naa50 - WT	0.453924	24.0838	3.75191	0.00618006	0.0221181	no hit
CTHT_0015350	G0S1Z0	40S ribosomal protein s5-like protein OS=Chaetomium thermophilum (strain DSM 1495 / CBS 144.50 / IMI 039719) GN=CTHT_0015350 PE=3 SV=1	9	8.20659	Naa50 - WT	0.314328	25.6646	3.71206	0.00653077	0.023262	no hit
CTHT_0061770	G0SFE6	Putative uncharacterized protein OS=Chaetomium thermophilum (strain DSM 1495 / CBS 144.50 / IMI 039719) GN=CTHT_0061770 PE=4 SV=1	2	6.85435	Naa50 - WT	-0.313152	22.8489	-3.70323	0.00661126	0.0233236	no hit
CTHT_0000590	G0RYU3	Alcohol dehydrogenase-like protein OS=Chaetomium thermophilum (strain DSM 1495 / CBS 144.50 / IMI 039719) GN=CTHT_0000590 PE=3 SV=1	7	7.22238	Naa50 - WT	-0.399328	25.6973	-3.69676	0.006671	0.0233236	no hit
CTHT_0069380	G0SHB1	Eukaryotic translation initiation factor 3 110 kDa subunit-like protein OS=Chaetomium thermophilum (strain DSM 1495 / CBS 144.50 / IMI 039719) GN=CTHT_0069380 PE=4 SV=1	17	7.56742	Naa50 - WT	0.332821	26.491	3.6953	0.00668458	0.0233236	no hit
CTHT_0058120	G0SCR1	Putative uncharacterized protein OS=Chaetomium thermophilum (strain DSM 1495 / CBS 144.50 / IMI 039719) GN=CTHT_0058120 PE=3 SV=1	4	6.43938	Naa50 - WT	0.574354	23.5477	3.69311	0.00670489	0.0233236	no hit
CTHT_0066610	G0SGK0	Centromere/microtubule binding protein cbf5-like protein OS=Chaetomium thermophilum (strain DSM 1495 / CBS 144.50 / IMI 039719) GN=CTHT_0066610 PE=4 SV=1	2	6.51848	Naa50 - WT	-0.502013	23.1496	-3.69289	0.00670695	0.0233236	no hit
CTHT_0052900	G0SDT2	Importin subunit alpha OS=Chaetomium thermophilum (strain DSM 1495 / CBS 144.50 / IMI 039719) GN=CTHT_0052900 PE=3 SV=1	4	7.32666	Naa50 - WT	0.254932	24.8234	3.68729	0.00675943	0.0233236	no hit
CTHT_0026690	G0S6M0	Methionyl-tRNA synthetase-like protein OS=Chaetomium thermophilum (strain DSM 1495 / CBS 144.50 / IMI 039719) GN=CTHT_0026690 PE=4 SV=1	8	6.91415	Naa50 - WT	0.301736	25.382	3.68656	0.00676633	0.0233236	no hit
CTHT_0070080	G0SHH9	40S ribosomal protein S12 OS=Chaetomium thermophilum (strain DSM 1495 / CBS 144.50 / IMI 039719) GN=CTHT_0070080 PE=3 SV=1	6	7.14634	Naa50 - WT	0.401593	24.4962	3.67721	0.006855	0.0234764	no hit
CTHT_0060010	G0SEX2	Delta-1-pyrroline-5-carboxylate dehydrogenase-like protein OS=Chaetomium thermophilum (strain DSM 1495 / CBS 144.50 / IMI 039719) GN=CTHT_0060010 PE=3 SV=1	7	7.49652	Naa50 - WT	-0.356773	26.2113	-3.67528	0.00687345	0.0234764	no hit
CTHT_0019540	G0S338	Trehalose synthase-like protein OS=Chaetomium thermophilum (strain DSM 1495 / CBS 144.50 / IMI 039719) GN=CTHT_0019540 PE=4 SV=1	11	7.5531	Naa50 - WT	-0.269705	25.8612	-3.66116	0.00701009	0.0237104	no hit
CTHT_0032480	G0S572	Septin-like protein OS=Chaetomium thermophilum (strain DSM 1495 / CBS 144.50 / IMI 039719) GN=CTHT_0032480 PE=3 SV=1	6	7.36443	Naa50 - WT	-0.39533	25.1684	-3.65683	0.00705255	0.0237104	no hit
CTHT_0060350	G0SF05	Putative cytochrome b5 protein OS=Chaetomium thermophilum (strain DSM 1495 / CBS 144.50 / IMI 039719) GN=CTHT_0060350 PE=4 SV=1	3	6.09249	Naa50 - WT	-0.385456	22.5979	-3.65637	0.00705703	0.0237104	no hit
CTHT_0045230	G0S9B5	60S ribosomal protein L18 OS=Chaetomium thermophilum (strain DSM 1495 / CBS 144.50 / IMI 039719) GN=CTHT_0045230 PE=3 SV=1	8	8.39746	Naa50 - WT	0.413636	25.6508	3.65519	0.00706874	0.0237104	no hit
CTHT_0047040	G0S9S9	Splicing factor (Prp24)-like protein OS=Chaetomium thermophilum (strain DSM 1495 / CBS 144.50 / IMI 039719) GN=CTHT_0047040 PE=4 SV=1	2	6.06538	Naa50 - WT	1.03877	22.5849	3.64613	0.00715874	0.0237631	hit
CTHT_0034320	G0S663	Kinesin-like protein OS=Chaetomium thermophilum (strain DSM 1495 / CBS 144.50 / IMI 039719) GN=CTHT_0034320 PE=3 SV=1	3	5.94564	Naa50 - WT	0.428753	23.2217	3.64411	0.00717898	0.0237631	no hit
CTHT_0053600	G0SBH5	Methylmalonate-semialdehyde dehydrogenase-like protein OS=Chaetomium thermophilum (strain DSM 1495 / CBS 144.50 / IMI 039719) GN=CTHT_0053600 PE=3 SV=1	5	6.75395	Naa50 - WT	0.414237	24.5282	3.6425	0.0071951	0.0237631	no hit
CTHT_0046150	G0S9J9	Putative cis-trans protein OS=Chaetomium thermophilum (strain DSM 1495 / CBS 144.50 / IMI 039719) GN=CTHT_0046150 PE=4 SV=1	7	7.20292	Naa50 - WT	-0.39659	26.0041	-3.64087	0.00721152	0.0237631	no hit
CTHT_0007360	G0RYN9	60S ribosomal protein L26-like protein OS=Chaetomium thermophilum (strain DSM 1495 / CBS 144.50 / IMI 039719) GN=CTHT_0007360 PE=3 SV=1	8	8.32547	Naa50 - WT	0.321822	26.4233	3.63215	0.00730007	0.0239494	no hit
CTHT_0026510	G0S6K2	Acetoacetate-CoA ligase-like protein OS=Chaetomium thermophilum (strain DSM 1495 / CBS 144.50 / IMI 039719) GN=CTHT_0026510 PE=4 SV=1	2	6.33876	Naa50 - WT	-0.274193	22.3818	-3.62521	0.00737132	0.0240775	no hit
CTHT_0054890	G0SBV1	Acetyl-CoA acetyltransferase-like protein OS=Chaetomium thermophilum (strain DSM 1495 / CBS 144.50 / IMI 039719) GN=CTHT_0054890 PE=3 SV=1	4	7.45632	Naa50 - WT	-0.275943	25.315	-3.62202	0.00740432	0.0240801	no hit
CTHT_0034160	G0S647	Putative uncharacterized protein OS=Chaetomium thermophilum (strain DSM 1495 / CBS 144.50 / IMI 039719) GN=CTHT_0034160 PE=4 SV=1	3	5.99754	Naa50 - WT	-0.386906	21.8525	-3.5896	0.00774892	0.0250917	no hit
CTHT_0070670	G0SHN5	Putative uncharacterized protein OS=Chaetomium thermophilum (strain DSM 1495 / CBS 144.50 / IMI 039719) GN=CTHT_0070670 PE=3 SV=1	2	6.26143	Naa50 - WT	0.45289	22.9167	3.58089	0.00784433	0.0252912	no hit
CTHT_0057100	G0SCG2	Ubiquinone biosynthesis monooxygenase-like protein OS=Chaetomium thermophilum (strain DSM 1495 / CBS 144.50 / IMI 039719) GN=CTHT_0057100 PE=4 SV=1	2	6.15688	Naa50 - WT	0.292085	22.5767	3.56476	0.00802453	0.0257611	no hit
CTHT_0057650	G0SCL4	Glucose-6-phosphate 1-dehydrogenase OS=Chaetomium thermophilum (strain DSM 1495 / CBS 144.50 / IMI 039719) GN=CTHT_0057650 PE=3 SV=1	6	7.82288	Naa50 - WT	1.49129	26.0558	3.55204	0.00816963	0.0261149	hit
CTHT_0014620	G0S1S3	Phosducin-like protein OS=Chaetomium thermophilum (strain DSM 1495 / CBS 144.50 / IMI 039719) GN=CTHT_0014620 PE=4 SV=1	3	6.53597	Naa50 - WT	0.417702	24.2839	3.53803	0.00833284	0.0265232	no hit
CTHT_0021100	G0S3H9	Putative uncharacterized protein OS=Chaetomium thermophilum (strain DSM 1495 / CBS 144.50 / IMI 039719) GN=CTHT_0021100 PE=4 SV=1	2	6.54834	Naa50 - WT	-0.602146	23.6462	-3.51649	0.00859053	0.0271318	no hit
CTHT_0012210	G0S136	Elongation factor 1-alpha OS=Chaetomium thermophilum (strain DSM 1495 / CBS 144.50 / IMI 039719) GN=CTHT_0012210 PE=3 SV=1	16	8.84303	Naa50 - WT	-0.290724	27.858	-3.51599	0.00859656	0.0271318	no hit
CTHT_0008580	G0S034	O-acetylhomoserine (Thiol)-lyase-like protein OS=Chaetomium thermophilum (strain DSM 1495 / CBS 144.50 / IMI 039719) GN=CTHT_0008580 PE=3 SV=1	4	6.96753	Naa50 - WT	0.322708	24.8229	3.50411	0.00874246	0.0274763	no hit
CTHT_0063830	G0SEI1	60S ribosomal protein L10-like protein OS=Chaetomium thermophilum (strain DSM 1495 / CBS 144.50 / IMI 039719) GN=CTHT_0063830 PE=4 SV=1	8	8.13766	Naa50 - WT	0.353895	25.3718	3.49519	0.00885374	0.0277096	no hit
CTHT_0061600	G0SFC9	Putative uncharacterized protein OS=Chaetomium thermophilum (strain DSM 1495 / CBS 144.50 / IMI 039719) GN=CTHT_0061600 PE=4 SV=1	2	6.11241	Naa50 - WT	-0.346151	23.0161	-3.48429	0.00899173	0.0280242	no hit
CTHT_0059350	G0SEQ7	V-ATPase C subunit (Vacuolar proton pump C subunit)-like protein OS=Chaetomium thermophilum (strain DSM 1495 / CBS 144.50 / IMI 039719) GN=CTHT_0059350 PE=4 SV=1	4	6.25069	Naa50 - WT	0.316866	24.237	3.47266	0.0091415	0.0283728	no hit
CTHT_0002980	G0RZH5	Histone H3 OS=Chaetomium thermophilum (strain DSM 1495 / CBS 144.50 / IMI 039719) GN=CTHT_0002980 PE=3 SV=1	2	6.76762	Naa50 - WT	-0.296602	24.2922	-3.46404	0.00925435	0.0286044	no hit
CTHT_0064950	G0SG41	Putative nucleoside protein OS=Chaetomium thermophilum (strain DSM 1495 / CBS 144.50 / IMI 039719) GN=CTHT_0064950 PE=3 SV=1	4	8.00209	Naa50 - WT	0.380741	25.659	3.45122	0.00942469	0.0289516	no hit
CTHT_0027020	G0S6V6	NAD-specific glutamate dehydrogenase-like protein OS=Chaetomium thermophilum (strain DSM 1495 / CBS 144.50 / IMI 039719) GN=CTHT_0027020 PE=4 SV=1	8	6.8415	Naa50 - WT	0.514498	24.9692	3.44832	0.00946382	0.0289516	no hit
CTHT_0008890	G0S064	Putative uncharacterized protein OS=Chaetomium thermophilum (strain DSM 1495 / CBS 144.50 / IMI 039719) GN=CTHT_0008890 PE=4 SV=1	2	6.32266	Naa50 - WT	-0.336843	22.5058	-3.44506	0.00950783	0.0289516	no hit
CTHT_0027800	G0S786	Porphobilinogen deaminase-like protein OS=Chaetomium thermophilum (strain DSM 1495 / CBS 144.50 / IMI 039719) GN=CTHT_0027800 PE=3 SV=1	3	6.5344	Naa50 - WT	-0.284563	24.0735	-3.44228	0.00954558	0.0289516	no hit
CTHT_0048050	G0SAW7	Thiosulfate sulfurtransferase-like protein OS=Chaetomium thermophilum (strain DSM 1495 / CBS 144.50 / IMI 039719) GN=CTHT_0048050 PE=4 SV=1	2	6.67238	Naa50 - WT	-0.310278	23.2114	-3.44121	0.00956021	0.0289516	no hit
CTHT_0003530	G0RZM9	40S ribosomal protein S13-like protein OS=Chaetomium thermophilum (strain DSM 1495 / CBS 144.50 / IMI 039719) GN=CTHT_0003530 PE=3 SV=1	3	7.15732	Naa50 - WT	0.513375	24.1278	3.4294	0.00972253	0.0291961	no hit
CTHT_0064250	G0SEM2	Cysteinyl-tRNA synthetase-like protein OS=Chaetomium thermophilum (strain DSM 1495 / CBS 144.50 / IMI 039719) GN=CTHT_0064250 PE=3 SV=1	5	6.45084	Naa50 - WT	0.331022	24.3272	3.428	0.00974201	0.0291961	no hit
CTHT_0054850	G0SBU7	Succinate dehydrogenase-like protein OS=Chaetomium thermophilum (strain DSM 1495 / CBS 144.50 / IMI 039719) GN=CTHT_0054850 PE=4 SV=1	2	6.60459	Naa50 - WT	-0.369846	22.7264	-3.42685	0.00975807	0.0291961	no hit
CTHT_0014710	G0S1T1	Aspartate-semialdehyde dehydrogenase OS=Chaetomium thermophilum (strain DSM 1495 / CBS 144.50 / IMI 039719) GN=CTHT_0014710 PE=3 SV=1	5	7.17876	Naa50 - WT	-0.339138	24.5312	-3.42343	0.00980587	0.0292223	no hit
CTHT_0039450	G0S4A2	Sulfite reductase-like protein OS=Chaetomium thermophilum (strain DSM 1495 / CBS 144.50 / IMI 039719) GN=CTHT_0039450 PE=3 SV=1	2	5.79924	Naa50 - WT	0.396668	21.6309	3.39838	0.0101633	0.0301673	no hit
CTHT_0026110	G0S6B0	60S ribosomal protein L43-like protein OS=Chaetomium thermophilum (strain DSM 1495 / CBS 144.50 / IMI 039719) GN=CTHT_0026110 PE=4 SV=1	6	7.55544	Naa50 - WT	0.528844	25.1662	3.39121	0.0102682	0.0303582	no hit
CTHT_0006820	G0RYI5	Putative uncharacterized protein OS=Chaetomium thermophilum (strain DSM 1495 / CBS 144.50 / IMI 039719) GN=CTHT_0006820 PE=4 SV=1	3	6.26256	Naa50 - WT	0.309446	23.2971	3.37479	0.0105129	0.0309592	no hit
CTHT_0030040	G0S8I8	Mitochondrial GTPase 2-like protein OS=Chaetomium thermophilum (strain DSM 1495 / CBS 144.50 / IMI 039719) GN=CTHT_0030040 PE=4 SV=1	2	6.22577	Naa50 - WT	-0.259971	22.5375	-3.36844	0.0106091	0.0311201	no hit
CTHT_0068400	G0SH22	Dihydroxyacid dehydratase-like protein OS=Chaetomium thermophilum (strain DSM 1495 / CBS 144.50 / IMI 039719) GN=CTHT_0068400 PE=3 SV=1	4	6.90252	Naa50 - WT	-0.30056	24.7598	-3.36115	0.0107206	0.0313244	no hit
CTHT_0025510	G0S5Z9	Putative uncharacterized protein OS=Chaetomium thermophilum (strain DSM 1495 / CBS 144.50 / IMI 039719) GN=CTHT_0025510 PE=4 SV=1	2	5.90953	Naa50 - WT	0.460415	22.3276	3.35017	0.0108912	0.0316989	no hit
CTHT_0022730	G0S4G5	Putative uncharacterized protein OS=Chaetomium thermophilum (strain DSM 1495 / CBS 144.50 / IMI 039719) GN=CTHT_0022730 PE=4 SV=1	2	6.04938	Naa50 - WT	-0.584507	21.466	-3.32012	0.0113728	0.0329723	no hit
CTHT_0015950	G0S246	Putative ATP citrate protein OS=Chaetomium thermophilum (strain DSM 1495 / CBS 144.50 / IMI 039719) GN=CTHT_0015950 PE=4 SV=1	10	7.78276	Naa50 - WT	0.320914	26.3735	3.31435	0.0114678	0.0331188	no hit
CTHT_0015240	G0S1Y0	Putative calcium ion binding protein OS=Chaetomium thermophilum (strain DSM 1495 / CBS 144.50 / IMI 039719) GN=CTHT_0015240 PE=4 SV=1	4	6.48216	Naa50 - WT	0.287691	24.0871	3.31169	0.0115119	0.0331188	no hit
CTHT_0000220	G0RXS5	Putative uncharacterized protein OS=Chaetomium thermophilum (strain DSM 1495 / CBS 144.50 / IMI 039719) GN=CTHT_0000220 PE=3 SV=1	11	7.37603	Naa50 - WT	0.266617	26.787	3.30647	0.011599	0.0332417	no hit
CTHT_0064990	G0SG45	Putative uncharacterized protein OS=Chaetomium thermophilum (strain DSM 1495 / CBS 144.50 / IMI 039719) GN=CTHT_0064990 PE=3 SV=1	2	6.63084	Naa50 - WT	-0.268503	23.4932	-3.30353	0.0116484	0.0332557	no hit
CTHT_0065070	G0SG53	Putative uncharacterized protein OS=Chaetomium thermophilum (strain DSM 1495 / CBS 144.50 / IMI 039719) GN=CTHT_0065070 PE=3 SV=1	9	7.05086	Naa50 - WT	0.412601	25.2924	3.29085	0.0118636	0.0337415	no hit
CTHT_0015700	G0S221	Putative uncharacterized protein OS=Chaetomium thermophilum (strain DSM 1495 / CBS 144.50 / IMI 039719) GN=CTHT_0015700 PE=4 SV=1	4	7.20731	Naa50 - WT	-0.412705	25.5221	-3.28127	0.0120293	0.0340829	no hit
CTHT_0062880	G0SE88	Mitochondrial import receptor subunit-like protein OS=Chaetomium thermophilum (strain DSM 1495 / CBS 144.50 / IMI 039719) GN=CTHT_0062880 PE=4 SV=1	10	7.26782	Naa50 - WT	-0.392006	25.3968	-3.26255	0.0123597	0.0348869	no hit
CTHT_0063670	G0SEG5	Coenzyme A synthetase-like protein OS=Chaetomium thermophilum (strain DSM 1495 / CBS 144.50 / IMI 039719) GN=CTHT_0063670 PE=4 SV=1	3	6.05162	Naa50 - WT	0.26209	22.6573	3.25629	0.0124723	0.0350227	no hit
CTHT_0066370	G0SGH7	Putative uncharacterized protein OS=Chaetomium thermophilum (strain DSM 1495 / CBS 144.50 / IMI 039719) GN=CTHT_0066370 PE=4 SV=1	5	6.92719	Naa50 - WT	0.30593	25.2693	3.25468	0.0125014	0.0350227	no hit
CTHT_0005340	G0RY43	40S ribosomal protein S6 OS=Chaetomium thermophilum (strain DSM 1495 / CBS 144.50 / IMI 039719) GN=CTHT_0005340 PE=3 SV=1	6	8.35622	Naa50 - WT	0.469119	24.5448	3.25069	0.012574	0.0350946	no hit
CTHT_0038600	G0S8M4	Reticulon-like protein OS=Chaetomium thermophilum (strain DSM 1495 / CBS 144.50 / IMI 039719) GN=CTHT_0038600 PE=4 SV=1	9	7.00611	Naa50 - WT	0.423736	25.817	3.24481	0.0126819	0.0352641	no hit
CTHT_0034640	G0S6E6	Serine/threonine-protein phosphatase OS=Chaetomium thermophilum (strain DSM 1495 / CBS 144.50 / IMI 039719) GN=CTHT_0034640 PE=3 SV=1	2	6.62453	Naa50 - WT	0.397381	23.4171	3.23794	0.0128088	0.0354571	no hit
CTHT_0055850	G0SC42	Putative uncharacterized protein OS=Chaetomium thermophilum (strain DSM 1495 / CBS 144.50 / IMI 039719) GN=CTHT_0055850 PE=4 SV=1	5	7.23811	Naa50 - WT	-0.273117	24.9067	-3.2358	0.0128488	0.0354571	no hit
CTHT_0032610	G0S584	Putative uncharacterized protein OS=Chaetomium thermophilum (strain DSM 1495 / CBS 144.50 / IMI 039719) GN=CTHT_0032610 PE=3 SV=1	2	6.62447	Naa50 - WT	0.334049	23.9143	3.23189	0.0129219	0.0354571	no hit
CTHT_0009890	G0S0G0	Aminomethyltransferase OS=Chaetomium thermophilum (strain DSM 1495 / CBS 144.50 / IMI 039719) GN=CTHT_0009890 PE=3 SV=1	3	6.62298	Naa50 - WT	-0.302158	24.4512	-3.23088	0.0129409	0.0354571	no hit
CTHT_0033740	G0S5V3	Putative heat shock protein OS=Chaetomium thermophilum (strain DSM 1495 / CBS 144.50 / IMI 039719) GN=CTHT_0033740 PE=3 SV=1	28	8.36684	Naa50 - WT	-0.285569	28.2347	-3.22712	0.0130119	0.0355215	no hit
CTHT_0033700	G0S5U9	Methylenetetrahydrofolate reductase OS=Chaetomium thermophilum (strain DSM 1495 / CBS 144.50 / IMI 039719) GN=CTHT_0033700 PE=3 SV=1	2	6.47756	Naa50 - WT	0.356234	23.0075	3.21767	0.0131919	0.0358821	no hit
CTHT_0011760	G0S0Z3	60S ribosomal protein l21-like protein OS=Chaetomium thermophilum (strain DSM 1495 / CBS 144.50 / IMI 039719) GN=CTHT_0011760 PE=4 SV=1	7	8.18032	Naa50 - WT	0.349026	25.6476	3.21061	0.0133281	0.0359414	no hit
CTHT_0053520	G0SDZ2	Putative uncharacterized protein OS=Chaetomium thermophilum (strain DSM 1495 / CBS 144.50 / IMI 039719) GN=CTHT_0053520 PE=4 SV=1	6	6.65265	Naa50 - WT	0.235061	24.6065	3.20948	0.01335	0.0359414	no hit
CTHT_0057790	G0SCM8	Histidyl-tRNA synthetase-like protein OS=Chaetomium thermophilum (strain DSM 1495 / CBS 144.50 / IMI 039719) GN=CTHT_0057790 PE=3 SV=1	3	6.25626	Naa50 - WT	-0.306219	23.3143	-3.20908	0.0133579	0.0359414	no hit
CTHT_0024020	G0S543	Adenylosuccinate lyase-like protein OS=Chaetomium thermophilum (strain DSM 1495 / CBS 144.50 / IMI 039719) GN=CTHT_0024020 PE=4 SV=1	10	7.72845	Naa50 - WT	0.261033	26.3953	3.19676	0.0135997	0.0364248	no hit
CTHT_0034140	G0S646	Carnitine O-acetyltransferase-like protein OS=Chaetomium thermophilum (strain DSM 1495 / CBS 144.50 / IMI 039719) GN=CTHT_0034140 PE=3 SV=1	5	6.70186	Naa50 - WT	-0.243141	24.3413	-3.19498	0.013635	0.0364248	no hit
CTHT_0047260	G0S9V0	Putative uncharacterized protein OS=Chaetomium thermophilum (strain DSM 1495 / CBS 144.50 / IMI 039719) GN=CTHT_0047260 PE=4 SV=1	2	5.89661	Naa50 - WT	-0.423068	21.0937	-3.19241	0.0136863	0.0364318	no hit
CTHT_0002380	G0RZB6	Putative pyridoxal phosphate binding protein OS=Chaetomium thermophilum (strain DSM 1495 / CBS 144.50 / IMI 039719) GN=CTHT_0002380 PE=3 SV=1	2	5.9834	Naa50 - WT	-0.424736	22.9843	-3.17866	0.0139634	0.0370377	no hit
CTHT_0045060	G0S998	Putative uncharacterized protein OS=Chaetomium thermophilum (strain DSM 1495 / CBS 144.50 / IMI 039719) GN=CTHT_0045060 PE=4 SV=1	2	6.2855	Naa50 - WT	0.363637	22.7651	3.1737	0.0140649	0.0371751	no hit
CTHT_0007350	G0RYN8	Regulator of V-ATPase-like protein OS=Chaetomium thermophilum (strain DSM 1495 / CBS 144.50 / IMI 039719) GN=CTHT_0007350 PE=3 SV=1	8	6.96572	Naa50 - WT	0.229695	25.2828	3.16989	0.0141434	0.037251	no hit
CTHT_0002430	G0RZC0	Putative uncharacterized protein OS=Chaetomium thermophilum (strain DSM 1495 / CBS 144.50 / IMI 039719) GN=CTHT_0002430 PE=3 SV=1	13	7.4775	Naa50 - WT	0.229959	26.3668	3.15506	0.0144534	0.0379339	no hit
CTHT_0051500	G0SDE5	Putative uncharacterized protein OS=Chaetomium thermophilum (strain DSM 1495 / CBS 144.50 / IMI 039719) GN=CTHT_0051500 PE=3 SV=1	9	7.40503	Naa50 - WT	-0.24969	26.0455	-3.15038	0.0145526	0.0380606	no hit
CTHT_0073120	G0SHR7	ATP synthase subunit alpha OS=Chaetomium thermophilum (strain DSM 1495 / CBS 144.50 / IMI 039719) GN=CTHT_0073120 PE=3 SV=1	18	8.16661	Naa50 - WT	-0.400938	27.6383	-3.13002	0.0149929	0.0390757	no hit
CTHT_0014390	G0S1Q0	Putative uncharacterized protein OS=Chaetomium thermophilum (strain DSM 1495 / CBS 144.50 / IMI 039719) GN=CTHT_0014390 PE=4 SV=1	2	6.80667	Naa50 - WT	0.380939	22.385	3.12321	0.0151433	0.0393304	no hit
CTHT_0063680	G0SEG6	Putative VAMP-associated protein OS=Chaetomium thermophilum (strain DSM 1495 / CBS 144.50 / IMI 039719) GN=CTHT_0063680 PE=4 SV=1	2	6.43183	Naa50 - WT	0.319623	23.4435	3.11236	0.0153863	0.0396464	no hit
CTHT_0027030	G0S6V7	Prephenate dehydrogenase-like protein OS=Chaetomium thermophilum (strain DSM 1495 / CBS 144.50 / IMI 039719) GN=CTHT_0027030 PE=4 SV=1	2	6.20908	Naa50 - WT	0.264399	23.1547	3.11089	0.0154195	0.0396464	no hit
CTHT_0013660	G0S1H9	Putative uncharacterized protein OS=Chaetomium thermophilum (strain DSM 1495 / CBS 144.50 / IMI 039719) GN=CTHT_0013660 PE=4 SV=1	7	6.73322	Naa50 - WT	-0.229761	24.7401	-3.1107	0.0154239	0.0396464	no hit
CTHT_0043400	G0S8U1	NADH-ubiquinone oxidoreductase 30.4 kDa subunit-like protein OS=Chaetomium thermophilum (strain DSM 1495 / CBS 144.50 / IMI 039719) GN=CTHT_0043400 PE=3 SV=1	2	6.24057	Naa50 - WT	-0.299814	22.9038	-3.10567	0.0155381	0.0398032	no hit
CTHT_0035120	G0S6P5	Glucose-6-phosphate isomerase OS=Chaetomium thermophilum (strain DSM 1495 / CBS 144.50 / IMI 039719) GN=CTHT_0035120 PE=3 SV=1	11	7.57836	Naa50 - WT	-0.22082	26.5366	-3.09669	0.0157445	0.0401941	no hit
CTHT_0057250	G0SCH5	Putative uncharacterized protein OS=Chaetomium thermophilum (strain DSM 1495 / CBS 144.50 / IMI 039719) GN=CTHT_0057250 PE=4 SV=1	5	6.7405	Naa50 - WT	-0.364921	24.5828	-3.08212	0.0160852	0.0406756	no hit
CTHT_0017410	G0S2J1	Putative eukaryotic translation initiation factor OS=Chaetomium thermophilum (strain DSM 1495 / CBS 144.50 / IMI 039719) GN=CTHT_0017410 PE=4 SV=1	2	5.92469	Naa50 - WT	0.264621	22.5235	3.08182	0.0160924	0.0406756	no hit
DNAJ	G0S6V3|G0SGQ5	Chaperone protein DnaJ OS=Chaetomium thermophilum (strain DSM 1495 / CBS 144.50 / IMI 039719) GN=DNAJ PE=3 SV=1|Chaperone protein DnaJ OS=Chaetomium thermophilum (strain DSM 1495 / CBS 144.50 / IMI 039719) GN=DNAJ PE=3 SV=1	3	6.45294	Naa50 - WT	-0.336455	23.776	-3.07941	0.0161495	0.0406756	no hit
CTHT_0065790	G0SGC1	Saccharopine dehydrogenase-like protein OS=Chaetomium thermophilum (strain DSM 1495 / CBS 144.50 / IMI 039719) GN=CTHT_0065790 PE=4 SV=1	6	7.13135	Naa50 - WT	-0.252311	25.6493	-3.07936	0.0161506	0.0406756	no hit
CTHT_0044010	G0S8Z7	26S proteasome regulatory subunit-like protein OS=Chaetomium thermophilum (strain DSM 1495 / CBS 144.50 / IMI 039719) GN=CTHT_0044010 PE=4 SV=1	9	7.0451	Naa50 - WT	-0.246063	25.7578	-3.07352	0.01629	0.0407524	no hit
CTHT_0024190	G0S5B2	Putative uncharacterized protein OS=Chaetomium thermophilum (strain DSM 1495 / CBS 144.50 / IMI 039719) GN=CTHT_0024190 PE=3 SV=1	5	7.38228	Naa50 - WT	0.59618	24.6312	3.07352	0.0162901	0.0407524	no hit
CTHT_0048550	G0SB16	Putative uncharacterized protein OS=Chaetomium thermophilum (strain DSM 1495 / CBS 144.50 / IMI 039719) GN=CTHT_0048550 PE=4 SV=1	3	6.47079	Naa50 - WT	0.227288	23.2242	3.06694	0.0164486	0.0409142	no hit
CTHT_0010800	G0S0P9	Isocitrate lyase OS=Chaetomium thermophilum (strain DSM 1495 / CBS 144.50 / IMI 039719) GN=CTHT_0010800 PE=3 SV=1	3	6.26994	Naa50 - WT	-0.269154	24.0857	-3.0662	0.0164667	0.0409142	no hit
CTHT_0069850	G0SHF6	Proteasome subunit alpha type OS=Chaetomium thermophilum (strain DSM 1495 / CBS 144.50 / IMI 039719) GN=CTHT_0069850 PE=3 SV=1	2	6.72354	Naa50 - WT	-0.23854	24.165	-3.06303	0.0165436	0.0409142	no hit
CTHT_0002660	G0RZE3	Putative uncharacterized protein OS=Chaetomium thermophilum (strain DSM 1495 / CBS 144.50 / IMI 039719) GN=CTHT_0002660 PE=4 SV=1	5	6.71407	Naa50 - WT	-0.251131	24.6671	-3.0601	0.0166152	0.0409142	no hit
CTHT_0041050	G0SA54	Putative beta chain protein OS=Chaetomium thermophilum (strain DSM 1495 / CBS 144.50 / IMI 039719) GN=CTHT_0041050 PE=3 SV=1	8	8.19774	Naa50 - WT	-0.344841	26.0483	-3.05947	0.0166306	0.0409142	no hit
CTHT_0061960	G0SE04	Glycogen synthase kinase 3-like protein OS=Chaetomium thermophilum (strain DSM 1495 / CBS 144.50 / IMI 039719) GN=CTHT_0061960 PE=4 SV=1	6	7.0977	Naa50 - WT	0.351486	25.2772	3.05734	0.0166829	0.0409142	no hit
CTHT_0013420	G0S1F6	Transaldolase OS=Chaetomium thermophilum (strain DSM 1495 / CBS 144.50 / IMI 039719) GN=CTHT_0013420 PE=3 SV=1	7	7.96918	Naa50 - WT	-0.223906	26.5423	-3.04095	0.0170911	0.0417782	no hit
CTHT_0004610	G0RXX3	Putative uncharacterized protein OS=Chaetomium thermophilum (strain DSM 1495 / CBS 144.50 / IMI 039719) GN=CTHT_0004610 PE=3 SV=1	3	6.64745	Naa50 - WT	-0.291553	24.0604	-3.03216	0.0173142	0.0421857	no hit
CTHT_0070190	G0SHJ0	Putative 1-acylglycerol-3-phosphate protein OS=Chaetomium thermophilum (strain DSM 1495 / CBS 144.50 / IMI 039719) GN=CTHT_0070190 PE=4 SV=1	2	6.67162	Naa50 - WT	-0.426276	23.0323	-3.02541	0.0174877	0.0424702	no hit
CTHT_0015330	G0S1Y8	Putative ADP/ATP carrier protein OS=Chaetomium thermophilum (strain DSM 1495 / CBS 144.50 / IMI 039719) GN=CTHT_0015330 PE=3 SV=1	3	7.33463	Naa50 - WT	-0.684482	23.8206	-3.01615	0.0177287	0.0429162	no hit
CTHT_0010260	G0S0J7	Putative proteasome protein OS=Chaetomium thermophilum (strain DSM 1495 / CBS 144.50 / IMI 039719) GN=CTHT_0010260 PE=4 SV=1	2	6.34134	Naa50 - WT	0.350098	22.6097	3.01163	0.0178476	0.0430645	no hit
CTHT_0018890	G0S2Y0	Putative 40S ribosomal protein OS=Chaetomium thermophilum (strain DSM 1495 / CBS 144.50 / IMI 039719) GN=CTHT_0018890 PE=3 SV=1	4	6.70252	Naa50 - WT	-0.240073	23.9726	-2.99507	0.0182903	0.0439907	no hit
CTHT_0073820	G0SHY5	Putative uncharacterized protein OS=Chaetomium thermophilum (strain DSM 1495 / CBS 144.50 / IMI 039719) GN=CTHT_0073820 PE=4 SV=1	3	6.38068	Naa50 - WT	-0.512365	23.1564	-2.99133	0.0183919	0.0440934	no hit
CTHT_0027580	G0S764	Putative uncharacterized protein OS=Chaetomium thermophilum (strain DSM 1495 / CBS 144.50 / IMI 039719) GN=CTHT_0027580 PE=4 SV=1	9	7.32845	Naa50 - WT	0.219471	25.8854	2.98838	0.0184725	0.0441451	no hit
CTHT_0018760	G0S2W8	Putative uncharacterized protein OS=Chaetomium thermophilum (strain DSM 1495 / CBS 144.50 / IMI 039719) GN=CTHT_0018760 PE=4 SV=1	2	6.05379	Naa50 - WT	0.282394	22.5396	2.98427	0.0185853	0.0442732	no hit
CTHT_0074440	G0SI44	60S ribosomal protein l23-like protein OS=Chaetomium thermophilum (strain DSM 1495 / CBS 144.50 / IMI 039719) GN=CTHT_0074440 PE=3 SV=1	3	7.37251	Naa50 - WT	-0.419929	24.637	-2.97947	0.0187178	0.0444473	no hit
CTHT_0012590	G0S174	Putative uncharacterized protein OS=Chaetomium thermophilum (strain DSM 1495 / CBS 144.50 / IMI 039719) GN=CTHT_0012590 PE=3 SV=1	4	6.8799	Naa50 - WT	-0.356738	24.7307	-2.97718	0.0187816	0.0444577	no hit
CTHT_0023340	G0S4S3	Glycyl-tRNA synthetase-like protein OS=Chaetomium thermophilum (strain DSM 1495 / CBS 144.50 / IMI 039719) GN=CTHT_0023340 PE=4 SV=1	9	7.32687	Naa50 - WT	-0.278452	26.1388	-2.97025	0.0189757	0.0447754	no hit
CTHT_0072080	G0SFT6	Thioredoxin OS=Chaetomium thermophilum (strain DSM 1495 / CBS 144.50 / IMI 039719) GN=CTHT_0072080 PE=3 SV=1	2	6.50144	Naa50 - WT	0.4626	21.7256	2.95861	0.0193061	0.0454119	no hit
CTHT_0061760	G0SFE5	Tryptophanyl-tRNA synthetase-like protein OS=Chaetomium thermophilum (strain DSM 1495 / CBS 144.50 / IMI 039719) GN=CTHT_0061760 PE=3 SV=1	7	6.85994	Naa50 - WT	-0.215607	25.5082	-2.91116	0.0207173	0.0485785	no hit
CTHT_0056370	G0SC91	Peptidyl-prolyl cis-trans isomerase OS=Chaetomium thermophilum (strain DSM 1495 / CBS 144.50 / IMI 039719) GN=CTHT_0056370 PE=4 SV=1	5	6.99313	Naa50 - WT	-0.204481	25.539	-2.90798	0.0208157	0.0486567	no hit
CTHT_0003680	G0RZP3	Putative COP9 signalosome protein OS=Chaetomium thermophilum (strain DSM 1495 / CBS 144.50 / IMI 039719) GN=CTHT_0003680 PE=4 SV=1	2	6.24959	Naa50 - WT	0.593882	22.5398	2.89069	0.0213592	0.0497716	no hit
CTHT_0005360	G0RY45	40S ribosomal protein S8 OS=Chaetomium thermophilum (strain DSM 1495 / CBS 144.50 / IMI 039719) GN=CTHT_0005360 PE=3 SV=1	8	8.51143	Naa50 - WT	0.266903	26.3586	2.88711	0.0214734	0.0498823	no hit
CTHT_0000660	G0RYV0	Fructose-2,6-bisphosphatase-like protein OS=Chaetomium thermophilum (strain DSM 1495 / CBS 144.50 / IMI 039719) GN=CTHT_0000660 PE=4 SV=1	2	5.90864	Naa50 - WT	0.321594	22.5868	2.86766	0.0221058	0.0511925	no hit
CTHT_0026360	G0S6I7	40S ribosomal protein S3-like protein OS=Chaetomium thermophilum (strain DSM 1495 / CBS 144.50 / IMI 039719) GN=CTHT_0026360 PE=3 SV=1	12	8.25152	Naa50 - WT	0.371567	25.7271	2.85838	0.0224145	0.0517471	no hit
CTHT_0036520	G0S7E0	Ubiquinol-cytochrome c reductase iron-sulfur subunit OS=Chaetomium thermophilum (strain DSM 1495 / CBS 144.50 / IMI 039719) GN=CTHT_0036520 PE=3 SV=1	2	6.63035	Naa50 - WT	-0.432073	22.4686	-2.85386	0.0225663	0.0519372	no hit
CTHT_0033390	G0S5R9	Putative uncharacterized protein OS=Chaetomium thermophilum (strain DSM 1495 / CBS 144.50 / IMI 039719) GN=CTHT_0033390 PE=4 SV=1	3	5.7555	Naa50 - WT	-0.222839	21.0677	-2.82365	0.0236098	0.0541722	no hit
CTHT_0024790	G0S5M4	UPF0045 protein ECM15-like protein OS=Chaetomium thermophilum (strain DSM 1495 / CBS 144.50 / IMI 039719) GN=CTHT_0024790 PE=4 SV=1	3	6.51741	Naa50 - WT	0.259857	24.1834	2.81956	0.0237547	0.0543286	no hit
CTHT_0055110	G0SBX2	Putative uncharacterized protein OS=Chaetomium thermophilum (strain DSM 1495 / CBS 144.50 / IMI 039719) GN=CTHT_0055110 PE=4 SV=1	2	6.2174	Naa50 - WT	-0.289499	22.2202	-2.81764	0.0238232	0.0543286	no hit
CTHT_0005020	G0RY12	26S proteasome regulatory subunit-like protein OS=Chaetomium thermophilum (strain DSM 1495 / CBS 144.50 / IMI 039719) GN=CTHT_0005020 PE=4 SV=1	2	6.5646	Naa50 - WT	-0.21474	23.6996	-2.80819	0.0241629	0.0549358	no hit
CTHT_0013430	G0S1F7	Putative uncharacterized protein OS=Chaetomium thermophilum (strain DSM 1495 / CBS 144.50 / IMI 039719) GN=CTHT_0013430 PE=4 SV=1	15	7.49862	Naa50 - WT	0.248027	25.7289	2.77828	0.0252722	0.0572216	no hit
CTHT_0043630	G0S8W2	Putative chaperone binding protein OS=Chaetomium thermophilum (strain DSM 1495 / CBS 144.50 / IMI 039719) GN=CTHT_0043630 PE=4 SV=1	4	6.82676	Naa50 - WT	-0.253949	24.0785	-2.77698	0.0253213	0.0572216	no hit
CTHT_0055720	G0SC31	Putative uncharacterized protein OS=Chaetomium thermophilum (strain DSM 1495 / CBS 144.50 / IMI 039719) GN=CTHT_0055720 PE=3 SV=1	2	6.49956	Naa50 - WT	-0.255276	23.408	-2.75838	0.0260391	0.0586664	no hit
CTHT_0017880	G0S2N6	Pyruvate kinase OS=Chaetomium thermophilum (strain DSM 1495 / CBS 144.50 / IMI 039719) GN=CTHT_0017880 PE=3 SV=1	15	7.63347	Naa50 - WT	-0.253693	26.8941	-2.74581	0.0265357	0.0595868	no hit
CTHT_0024870	G0S5N2	Putative uncharacterized protein OS=Chaetomium thermophilum (strain DSM 1495 / CBS 144.50 / IMI 039719) GN=CTHT_0024870 PE=4 SV=1	4	6.84149	Naa50 - WT	1.25729	24.0206	2.74403	0.026607	0.0595868	no hit
CTHT_0007720	G0RYS4	Putative uncharacterized protein OS=Chaetomium thermophilum (strain DSM 1495 / CBS 144.50 / IMI 039719) GN=CTHT_0007720 PE=4 SV=1	6	6.61897	Naa50 - WT	0.289276	24.5721	2.73987	0.0267741	0.0596582	no hit
CTHT_0058780	G0SCY1	Putative uncharacterized protein OS=Chaetomium thermophilum (strain DSM 1495 / CBS 144.50 / IMI 039719) GN=CTHT_0058780 PE=3 SV=1	3	6.97477	Naa50 - WT	0.21102	24.4427	2.73927	0.0267983	0.0596582	no hit
CTHT_0049010	G0SB60	26S proteasome regulatory subunit rpn12-like protein OS=Chaetomium thermophilum (strain DSM 1495 / CBS 144.50 / IMI 039719) GN=CTHT_0049010 PE=4 SV=1	4	6.73349	Naa50 - WT	0.247863	24.7756	2.72576	0.0273487	0.0607027	no hit
CTHT_0044520	G0S946	Homogentisate 1,2-dioxygenase-like protein OS=Chaetomium thermophilum (strain DSM 1495 / CBS 144.50 / IMI 039719) GN=CTHT_0044520 PE=4 SV=1	5	7.31775	Naa50 - WT	0.207853	24.8409	2.71049	0.0279854	0.0619321	no hit
CTHT_0016420	G0S293	Phosphoglycerate mutase-like protein OS=Chaetomium thermophilum (strain DSM 1495 / CBS 144.50 / IMI 039719) GN=CTHT_0016420 PE=3 SV=1	13	7.41095	Naa50 - WT	-0.250404	26.6649	-2.70279	0.0283117	0.0624442	no hit
CTHT_0023560	G0S4Z9	Ribosomal protein OS=Chaetomium thermophilum (strain DSM 1495 / CBS 144.50 / IMI 039719) GN=CTHT_0023560 PE=3 SV=1	6	7.94201	Naa50 - WT	0.2843	25.4172	2.70111	0.0283837	0.0624442	no hit
CTHT_0055580	G0SC18	26S proteasome regulatory subunit rpn11-like protein OS=Chaetomium thermophilum (strain DSM 1495 / CBS 144.50 / IMI 039719) GN=CTHT_0055580 PE=4 SV=1	2	6.68237	Naa50 - WT	-0.211512	23.671	-2.69416	0.0286828	0.0629171	no hit
CTHT_0061540	G0SFC3	60S ribosomal protein L4-like protein OS=Chaetomium thermophilum (strain DSM 1495 / CBS 144.50 / IMI 039719) GN=CTHT_0061540 PE=4 SV=1	10	7.96619	Naa50 - WT	0.214293	25.944	2.68741	0.0289765	0.0633755	no hit
CTHT_0050360	G0SD09	Fructose-bisphosphate aldolase-like protein OS=Chaetomium thermophilum (strain DSM 1495 / CBS 144.50 / IMI 039719) GN=CTHT_0050360 PE=4 SV=1	6	8.21188	Naa50 - WT	-0.244102	26.7861	-2.66691	0.0298869	0.0651761	no hit
CTHT_0037370	G0S7X8	Phosphoglycerate kinase OS=Chaetomium thermophilum (strain DSM 1495 / CBS 144.50 / IMI 039719) GN=CTHT_0037370 PE=3 SV=1	9	7.8101	Naa50 - WT	-0.217028	26.5982	-2.66016	0.0301931	0.0656525	no hit
CTHT_0033050	G0S5I2	Putative uncharacterized protein OS=Chaetomium thermophilum (strain DSM 1495 / CBS 144.50 / IMI 039719) GN=CTHT_0033050 PE=4 SV=1	2	6.11571	Naa50 - WT	0.257797	21.7278	2.65625	0.0303721	0.0657216	no hit
CTHT_0023090	G0S4P8	60S ribosomal protein L2-like protein OS=Chaetomium thermophilum (strain DSM 1495 / CBS 144.50 / IMI 039719) GN=CTHT_0023090 PE=4 SV=1	9	8.35574	Naa50 - WT	0.347515	26.0405	2.65563	0.0304006	0.0657216	no hit
CTHT_0012510	G0S166	Malate synthase OS=Chaetomium thermophilum (strain DSM 1495 / CBS 144.50 / IMI 039719) GN=CTHT_0012510 PE=3 SV=1	2	6.19159	Naa50 - WT	0.405821	21.9402	2.64884	0.0307142	0.0662082	no hit
CTHT_0027890	G0S7E8	Putative tropomyosin protein OS=Chaetomium thermophilum (strain DSM 1495 / CBS 144.50 / IMI 039719) GN=CTHT_0027890 PE=4 SV=1	6	7.31505	Naa50 - WT	0.396499	25.0982	2.63435	0.0313945	0.0674802	no hit
CTHT_0027950	G0S7F4	Putative uncharacterized protein OS=Chaetomium thermophilum (strain DSM 1495 / CBS 144.50 / IMI 039719) GN=CTHT_0027950 PE=4 SV=1	11	6.98051	Naa50 - WT	-0.223955	25.4302	-2.6288	0.0316595	0.0678548	no hit
CTHT_0047710	G0SAT5	Putative mitochondrial peroxiredoxin prx1 protein OS=Chaetomium thermophilum (strain DSM 1495 / CBS 144.50 / IMI 039719) GN=CTHT_0047710 PE=4 SV=1	5	7.74584	Naa50 - WT	0.210122	25.5258	2.62448	0.0318669	0.0679424	no hit
CTHT_0036770	G0S7L6	Putative phosphoinositide binding protein OS=Chaetomium thermophilum (strain DSM 1495 / CBS 144.50 / IMI 039719) GN=CTHT_0036770 PE=4 SV=1	3	5.98632	Naa50 - WT	-0.23549	21.6204	-2.62417	0.0318821	0.0679424	no hit
CTHT_0009640	G0S0D6	60S ribosomal protein L6 OS=Chaetomium thermophilum (strain DSM 1495 / CBS 144.50 / IMI 039719) GN=CTHT_0009640 PE=3 SV=1	8	7.40297	Naa50 - WT	-0.214666	25.7199	-2.61596	0.0322803	0.0685956	no hit
CTHT_0012390	G0S154	Acyl-protein thioesterase-1-like protein OS=Chaetomium thermophilum (strain DSM 1495 / CBS 144.50 / IMI 039719) GN=CTHT_0012390 PE=4 SV=1	3	6.67505	Naa50 - WT	0.193796	23.3516	2.61375	0.0323886	0.0686307	no hit
CTHT_0034130	G0S645	Adenylyl cyclase-associated protein OS=Chaetomium thermophilum (strain DSM 1495 / CBS 144.50 / IMI 039719) GN=CTHT_0034130 PE=3 SV=1	2	7.12264	Naa50 - WT	0.237164	23.5614	2.60655	0.0327437	0.0690177	no hit
CTHT_0034780	G0S6F9	26S proteasome regulatory subunit-like protein OS=Chaetomium thermophilum (strain DSM 1495 / CBS 144.50 / IMI 039719) GN=CTHT_0034780 PE=3 SV=1	5	7.09172	Naa50 - WT	-0.225833	25.72	-2.60631	0.0327557	0.0690177	no hit
CTHT_0034810	G0S6G2	tRNA ligase-like protein OS=Chaetomium thermophilum (strain DSM 1495 / CBS 144.50 / IMI 039719) GN=CTHT_0034810 PE=4 SV=1	4	6.38406	Naa50 - WT	0.356654	24.3006	2.60167	0.0329864	0.0693085	no hit
CTHT_0062300	G0SE38	Putative uncharacterized protein OS=Chaetomium thermophilum (strain DSM 1495 / CBS 144.50 / IMI 039719) GN=CTHT_0062300 PE=4 SV=1	2	6.01038	Naa50 - WT	0.506415	22.8272	2.59882	0.0331294	0.069414	no hit
CTHT_0061850	G0SFF4	Putative uncharacterized protein OS=Chaetomium thermophilum (strain DSM 1495 / CBS 144.50 / IMI 039719) GN=CTHT_0061850 PE=4 SV=1	6	6.76487	Naa50 - WT	0.204012	25.4155	2.59629	0.0332567	0.0694861	no hit
CTHT_0008510	G0S027	Putative plasma membrane protein OS=Chaetomium thermophilum (strain DSM 1495 / CBS 144.50 / IMI 039719) GN=CTHT_0008510 PE=3 SV=1	8	6.95983	Naa50 - WT	-0.340553	25.384	-2.58106	0.0340332	0.0709105	no hit
CTHT_0022500	G0S4E2	Tryptophanyl-tRNA synthetase-like protein OS=Chaetomium thermophilum (strain DSM 1495 / CBS 144.50 / IMI 039719) GN=CTHT_0022500 PE=4 SV=1	4	6.47379	Naa50 - WT	-0.297672	23.5905	-2.55733	0.0352803	0.0733045	no hit
CTHT_0071550	G0SFP0	Putative uncharacterized protein OS=Chaetomium thermophilum (strain DSM 1495 / CBS 144.50 / IMI 039719) GN=CTHT_0071550 PE=4 SV=1	18	6.98399	Naa50 - WT	-0.269355	26.2059	-2.55345	0.0354886	0.0735332	no hit
CTHT_0054130	G0SBM7	Putative uncharacterized protein OS=Chaetomium thermophilum (strain DSM 1495 / CBS 144.50 / IMI 039719) GN=CTHT_0054130 PE=3 SV=1	5	7.4726	Naa50 - WT	-0.280551	24.8827	-2.54551	0.0359187	0.0742187	no hit
CTHT_0050940	G0SD91	Putative uncharacterized protein OS=Chaetomium thermophilum (strain DSM 1495 / CBS 144.50 / IMI 039719) GN=CTHT_0050940 PE=3 SV=1	5	6.78276	Naa50 - WT	-0.208419	25.1921	-2.54296	0.0360579	0.0743011	no hit
CTHT_0058350	G0SCT4	ATP synthase-like protein OS=Chaetomium thermophilum (strain DSM 1495 / CBS 144.50 / IMI 039719) GN=CTHT_0058350 PE=4 SV=1	3	6.97811	Naa50 - WT	-0.480234	24.5663	-2.53627	0.0364263	0.0748541	no hit
CTHT_0060890	G0SF58	Cytoplasmic alanyl-tRNA synthetase-like protein OS=Chaetomium thermophilum (strain DSM 1495 / CBS 144.50 / IMI 039719) GN=CTHT_0060890 PE=3 SV=1	13	6.96465	Naa50 - WT	-0.204108	26.1754	-2.53167	0.0366815	0.075172	no hit
CTHT_0028080	G0S7G7	D-3-phosphoglycerate dehydrogenase-like protein OS=Chaetomium thermophilum (strain DSM 1495 / CBS 144.50 / IMI 039719) GN=CTHT_0028080 PE=3 SV=1	3	6.82797	Naa50 - WT	-0.224611	24.1953	-2.50727	0.0380668	0.0777978	no hit
CTHT_0026460	G0S6J7	Putative ribosomal protein OS=Chaetomium thermophilum (strain DSM 1495 / CBS 144.50 / IMI 039719) GN=CTHT_0026460 PE=3 SV=1	10	8.14962	Naa50 - WT	0.305611	26.6846	2.50354	0.0382831	0.0780266	no hit
CTHT_0027000	G0S6V4	60S ribosomal protein L32-like protein OS=Chaetomium thermophilum (strain DSM 1495 / CBS 144.50 / IMI 039719) GN=CTHT_0027000 PE=4 SV=1	6	7.56136	Naa50 - WT	0.290606	25.2285	2.47716	0.03985	0.0809995	no hit
CTHT_0025930	G0S693	Putative uncharacterized protein OS=Chaetomium thermophilum (strain DSM 1495 / CBS 144.50 / IMI 039719) GN=CTHT_0025930 PE=4 SV=1	2	5.93814	Naa50 - WT	-0.268009	21.8334	-2.47453	0.0400099	0.0811041	no hit
CTHT_0036690	G0S7K9	Metalloendopeptidase-like protein OS=Chaetomium thermophilum (strain DSM 1495 / CBS 144.50 / IMI 039719) GN=CTHT_0036690 PE=3 SV=1	6	7.02791	Naa50 - WT	-0.204776	25.4108	-2.44187	0.0420494	0.0850079	no hit
CTHT_0016680	G0S2B8	Mitochondrial glutaryl-CoA dehydrogenase-like protein OS=Chaetomium thermophilum (strain DSM 1495 / CBS 144.50 / IMI 039719) GN=CTHT_0016680 PE=3 SV=1	2	6.367	Naa50 - WT	-0.279989	22.435	-2.4352	0.0424786	0.0856441	no hit
CTHT_0048990	G0SB58	UDP-glucose-glycoprotein glucosyltransferase-like protein OS=Chaetomium thermophilum (strain DSM 1495 / CBS 144.50 / IMI 039719) GN=CTHT_0048990 PE=4 SV=1	2	5.94664	Naa50 - WT	0.46203	20.3527	2.43229	0.042667	0.0857928	no hit
CTHT_0063920	G0SEJ0	Putative uncharacterized protein OS=Chaetomium thermophilum (strain DSM 1495 / CBS 144.50 / IMI 039719) GN=CTHT_0063920 PE=4 SV=1	3	6.70397	Naa50 - WT	-0.16972	24.9012	-2.43006	0.0428121	0.0858537	no hit
CTHT_0010790	G0S0P8	Putative short-chain protein OS=Chaetomium thermophilum (strain DSM 1495 / CBS 144.50 / IMI 039719) GN=CTHT_0010790 PE=3 SV=1	2	6.78284	Naa50 - WT	0.652533	23.2655	2.41368	0.0438937	0.0877874	no hit
CTHT_0069950	G0SHG6	Asparaginyl-tRNA synthetase-like protein OS=Chaetomium thermophilum (strain DSM 1495 / CBS 144.50 / IMI 039719) GN=CTHT_0069950 PE=3 SV=1	4	6.7027	Naa50 - WT	-0.228091	23.7182	-2.39896	0.04489	0.0895407	no hit
CTHT_0061230	G0SF92	Putative GTP binding protein OS=Chaetomium thermophilum (strain DSM 1495 / CBS 144.50 / IMI 039719) GN=CTHT_0061230 PE=3 SV=1	6	7.23926	Naa50 - WT	-0.301645	25.7041	-2.39547	0.0451289	0.0896499	no hit
CTHT_0057970	G0SCP6	Putative uncharacterized protein OS=Chaetomium thermophilum (strain DSM 1495 / CBS 144.50 / IMI 039719) GN=CTHT_0057970 PE=4 SV=1	3	7.22086	Naa50 - WT	-0.301427	24.2618	-2.39467	0.0451845	0.0896499	no hit
CTHT_0003110	G0RZI8	Oxidoreductase-like protein OS=Chaetomium thermophilum (strain DSM 1495 / CBS 144.50 / IMI 039719) GN=CTHT_0003110 PE=4 SV=1	3	6.1957	Naa50 - WT	0.448238	23.2839	2.38956	0.0455376	0.0901115	no hit
CTHT_0002530	G0RZD0	Mitochondrial 60S ribosomal protein L9-like protein OS=Chaetomium thermophilum (strain DSM 1495 / CBS 144.50 / IMI 039719) GN=CTHT_0002530 PE=4 SV=1	2	6.42085	Naa50 - WT	-0.181315	22.6576	-2.38121	0.0461211	0.0907969	no hit
CTHT_0050450	G0SD17	Putative uncharacterized protein OS=Chaetomium thermophilum (strain DSM 1495 / CBS 144.50 / IMI 039719) GN=CTHT_0050450 PE=4 SV=1	4	6.17722	Naa50 - WT	0.287149	23.5233	2.38113	0.0461268	0.0907969	no hit
CTHT_0039360	G0S493	Uridine kinase-like protein OS=Chaetomium thermophilum (strain DSM 1495 / CBS 144.50 / IMI 039719) GN=CTHT_0039360 PE=4 SV=1	2	6.30165	Naa50 - WT	0.241994	23.103	2.37347	0.0466684	0.091622	no hit
CTHT_0023240	G0S4R3	Putative actin cytoskeleton-regulatory complex protein OS=Chaetomium thermophilum (strain DSM 1495 / CBS 144.50 / IMI 039719) GN=CTHT_0023240 PE=4 SV=1	3	6.1563	Naa50 - WT	0.202491	22.8412	2.37167	0.0467969	0.0916337	no hit
CTHT_0053590	G0SBH4	Putative uncharacterized protein OS=Chaetomium thermophilum (strain DSM 1495 / CBS 144.50 / IMI 039719) GN=CTHT_0053590 PE=3 SV=1	4	7.03964	Naa50 - WT	-0.362098	25.2758	-2.3698	0.0469301	0.0916459	no hit
CTHT_0015970	G0S248	ATP citrate lyase-like protein OS=Chaetomium thermophilum (strain DSM 1495 / CBS 144.50 / IMI 039719) GN=CTHT_0015970 PE=4 SV=1	10	7.64169	Naa50 - WT	0.210532	26.5046	2.36816	0.0470481	0.0916459	no hit
CTHT_0068800	G0SH58	Succinyl-CoA ligase-like protein OS=Chaetomium thermophilum (strain DSM 1495 / CBS 144.50 / IMI 039719) GN=CTHT_0068800 PE=3 SV=1	6	7.37879	Naa50 - WT	-0.167744	25.1301	-2.36598	0.0472043	0.0917111	no hit
CTHT_0059310	G0SD85	DNA polymerase V-like protein OS=Chaetomium thermophilum (strain DSM 1495 / CBS 144.50 / IMI 039719) GN=CTHT_0059310 PE=4 SV=1	3	6.11037	Naa50 - WT	0.233162	22.6382	2.36265	0.0474451	0.0918833	no hit
CTHT_0063490	G0SEE8	Putative uncharacterized protein OS=Chaetomium thermophilum (strain DSM 1495 / CBS 144.50 / IMI 039719) GN=CTHT_0063490 PE=4 SV=1	12	9.04765	Naa50 - WT	0.287584	25.3323	2.36136	0.0475385	0.0918833	no hit
CTHT_0023800	G0S522	3-isopropylmalate dehydrogenase OS=Chaetomium thermophilum (strain DSM 1495 / CBS 144.50 / IMI 039719) GN=CTHT_0023800 PE=3 SV=1	4	6.96522	Naa50 - WT	-0.271099	25.0217	-2.35908	0.0477043	0.091966	no hit
CTHT_0070860	G0SFH6	Anthranilate synthase component 2-like protein OS=Chaetomium thermophilum (strain DSM 1495 / CBS 144.50 / IMI 039719) GN=CTHT_0070860 PE=3 SV=1	3	6.07859	Naa50 - WT	0.287521	23.2657	2.35411	0.0480667	0.0924264	no hit
CTHT_0062780	G0SE79	Aconitate hydratase-like protein OS=Chaetomium thermophilum (strain DSM 1495 / CBS 144.50 / IMI 039719) GN=CTHT_0062780 PE=4 SV=1	2	6.1662	Naa50 - WT	-0.212925	22.9591	-2.34842	0.0484863	0.0929943	no hit
CTHT_0054460	G0SBR0	T-complex protein 1 subunit delta OS=Chaetomium thermophilum (strain DSM 1495 / CBS 144.50 / IMI 039719) GN=CTHT_0054460 PE=3 SV=1	9	7.43588	Naa50 - WT	0.21069	25.9485	2.34527	0.0487196	0.093191	no hit
CTHT_0023910	G0S532	Putative 1,2-dihydroxy-3-keto-5-methylthiopentene protein OS=Chaetomium thermophilum (strain DSM 1495 / CBS 144.50 / IMI 039719) GN=CTHT_0023910 PE=4 SV=1	3	6.28713	Naa50 - WT	0.223502	22.6472	2.34368	0.048838	0.093191	no hit
CTHT_0032960	G0S5H3	Putative golgi vesicle protein OS=Chaetomium thermophilum (strain DSM 1495 / CBS 144.50 / IMI 039719) GN=CTHT_0032960 PE=4 SV=1	4	6.60017	Naa50 - WT	0.228589	24.5587	2.34137	0.0490102	0.0932815	no hit
CTHT_0007790	G0RYT1	Putative uncharacterized protein OS=Chaetomium thermophilum (strain DSM 1495 / CBS 144.50 / IMI 039719) GN=CTHT_0007790 PE=4 SV=1	3	6.87635	Naa50 - WT	0.236337	23.9161	2.3351	0.0494814	0.0939394	no hit
CTHT_0066060	G0SGE7	Putative translation initiation factor OS=Chaetomium thermophilum (strain DSM 1495 / CBS 144.50 / IMI 039719) GN=CTHT_0066060 PE=3 SV=1	2	6.36243	Naa50 - WT	0.213341	22.8973	2.32704	0.0500938	0.0948612	no hit
CTHT_0070250	G0SHJ6	Putative 60S ribosomal protein OS=Chaetomium thermophilum (strain DSM 1495 / CBS 144.50 / IMI 039719) GN=CTHT_0070250 PE=4 SV=1	3	7.26782	Naa50 - WT	0.243526	23.3509	2.32058	0.0505901	0.0955591	no hit
CTHT_0037790	G0S871	40S ribosomal protein S17-like protein OS=Chaetomium thermophilum (strain DSM 1495 / CBS 144.50 / IMI 039719) GN=CTHT_0037790 PE=3 SV=1	2	7.66384	Naa50 - WT	0.467754	22.9015	2.31408	0.051094	0.0962677	no hit
CTHT_0057080	G0SCG0	NADH-ubiquinone oxidoreductase 49 kDa subunit-like protein OS=Chaetomium thermophilum (strain DSM 1495 / CBS 144.50 / IMI 039719) GN=CTHT_0057080 PE=3 SV=1	3	6.61312	Naa50 - WT	-0.319807	24.1663	-2.29089	0.0529349	0.0994857	no hit
CTHT_0019220	G0S308	Phosphate synthase-like protein OS=Chaetomium thermophilum (strain DSM 1495 / CBS 144.50 / IMI 039719) GN=CTHT_0019220 PE=4 SV=1	3	6.33016	Naa50 - WT	0.259612	23.4553	2.27815	0.0539743	0.101079	no hit
CTHT_0057880	G0SCN7	Putative bifunctional purine biosynthesis protein OS=Chaetomium thermophilum (strain DSM 1495 / CBS 144.50 / IMI 039719) GN=CTHT_0057880 PE=4 SV=1	6	7.06294	Naa50 - WT	-0.204027	24.6834	-2.27719	0.054053	0.101079	no hit
CTHT_0000880	G0RYX1	Putative uncharacterized protein OS=Chaetomium thermophilum (strain DSM 1495 / CBS 144.50 / IMI 039719) GN=CTHT_0000880 PE=4 SV=1	3	6.11986	Naa50 - WT	-0.329365	22.7411	-2.2745	0.0542753	0.101242	no hit
CTHT_0064890	G0SG35	Putative uncharacterized protein OS=Chaetomium thermophilum (strain DSM 1495 / CBS 144.50 / IMI 039719) GN=CTHT_0064890 PE=4 SV=1	2	6.2594	Naa50 - WT	0.247546	22.7799	2.27062	0.0545981	0.10159	no hit
GUAA	G0S7K1	GMP synthase [glutamine-hydrolyzing] OS=Chaetomium thermophilum (strain DSM 1495 / CBS 144.50 / IMI 039719) GN=GUAA PE=3 SV=1	8	6.99199	Naa50 - WT	0.167036	25.3356	2.25679	0.0557626	0.1035	no hit
CTHT_0024170	G0S5B0	ATP synthase-like protein OS=Chaetomium thermophilum (strain DSM 1495 / CBS 144.50 / IMI 039719) GN=CTHT_0024170 PE=3 SV=1	2	6.95917	Naa50 - WT	-0.401758	24.0267	-2.24838	0.0564834	0.104578	no hit
CTHT_0074470	G0SI47	Putative uncharacterized protein OS=Chaetomium thermophilum (strain DSM 1495 / CBS 144.50 / IMI 039719) GN=CTHT_0074470 PE=4 SV=1	2	6.38329	Naa50 - WT	0.193795	22.5071	2.23374	0.0577596	0.106677	no hit
CTHT_0068110	G0SGZ5	Putative uncharacterized protein OS=Chaetomium thermophilum (strain DSM 1495 / CBS 144.50 / IMI 039719) GN=CTHT_0068110 PE=4 SV=1	5	6.6727	Naa50 - WT	0.376898	24.7913	2.23087	0.0580138	0.106883	no hit
CTHT_0031560	G0S4M7	Adenosylhomocysteinase OS=Chaetomium thermophilum (strain DSM 1495 / CBS 144.50 / IMI 039719) GN=CTHT_0031560 PE=3 SV=1	11	7.72644	Naa50 - WT	-0.217133	26.6717	-2.22079	0.0589135	0.108273	no hit
CTHT_0044220	G0S918	T-complex protein 1 epsilon subunit-like protein OS=Chaetomium thermophilum (strain DSM 1495 / CBS 144.50 / IMI 039719) GN=CTHT_0044220 PE=3 SV=1	11	7.39575	Naa50 - WT	0.208846	26.3083	2.19322	0.0614448	0.112649	no hit
CTHT_0065990	G0SGE1	Rab small monomeric GTPase-like protein OS=Chaetomium thermophilum (strain DSM 1495 / CBS 144.50 / IMI 039719) GN=CTHT_0065990 PE=3 SV=1	2	6.41094	Naa50 - WT	-0.185341	22.9813	-2.19087	0.0616659	0.112778	no hit
CTHT_0003360	G0RZL3	NONE-like protein OS=Chaetomium thermophilum (strain DSM 1495 / CBS 144.50 / IMI 039719) GN=CTHT_0003360 PE=4 SV=1	3	7.18846	Naa50 - WT	-0.421714	24.3187	-2.18244	0.0624648	0.11396	no hit
CTHT_0038440	G0S8K8	Putative uncharacterized protein OS=Chaetomium thermophilum (strain DSM 1495 / CBS 144.50 / IMI 039719) GN=CTHT_0038440 PE=4 SV=1	2	6.84615	Naa50 - WT	-0.169079	24.2408	-2.16046	0.0645953	0.117532	no hit
CTHT_0010030	G0S0H4	Probable acetate kinase OS=Chaetomium thermophilum (strain DSM 1495 / CBS 144.50 / IMI 039719) GN=CTHT_0010030 PE=3 SV=1	3	6.5339	Naa50 - WT	0.207897	23.9178	2.15902	0.0647367	0.117532	no hit
CTHT_0007080	G0RYL1	Ribonucleoside-diphosphate reductase OS=Chaetomium thermophilum (strain DSM 1495 / CBS 144.50 / IMI 039719) GN=CTHT_0007080 PE=3 SV=1	4	6.70783	Naa50 - WT	0.176535	24.2736	2.15168	0.0654661	0.118542	no hit
CTHT_0015760	G0S227	Acetylornithine aminotransferase-like protein OS=Chaetomium thermophilum (strain DSM 1495 / CBS 144.50 / IMI 039719) GN=CTHT_0015760 PE=3 SV=1	2	6.32645	Naa50 - WT	0.788917	22.8956	2.15024	0.0656099	0.118542	no hit
CTHT_0009940	G0S0G5	Putative uncharacterized protein OS=Chaetomium thermophilum (strain DSM 1495 / CBS 144.50 / IMI 039719) GN=CTHT_0009940 PE=4 SV=1	11	6.94886	Naa50 - WT	-0.333995	24.7277	-2.13725	0.0669232	0.120604	no hit
CTHT_0015230	G0S1X9	Heat shock protein 70-like protein OS=Chaetomium thermophilum (strain DSM 1495 / CBS 144.50 / IMI 039719) GN=CTHT_0015230 PE=3 SV=1	4	6.5613	Naa50 - WT	0.223948	24.2576	2.13577	0.0670739	0.120604	no hit
CTHT_0059510	G0SES2	Putative cytochrome c protein OS=Chaetomium thermophilum (strain DSM 1495 / CBS 144.50 / IMI 039719) GN=CTHT_0059510 PE=4 SV=1	2	6.36435	Naa50 - WT	-0.709975	22.4809	-2.1298	0.0676874	0.121415	no hit
CTHT_0027780	G0S784	Putative TATA binding protein interacting protein OS=Chaetomium thermophilum (strain DSM 1495 / CBS 144.50 / IMI 039719) GN=CTHT_0027780 PE=4 SV=1	4	6.49028	Naa50 - WT	0.253838	24.1725	2.11285	0.0694604	0.124297	no hit
CTHT_0001560	G0RZ35	Putative ubiquitin fusion degradation protein OS=Chaetomium thermophilum (strain DSM 1495 / CBS 144.50 / IMI 039719) GN=CTHT_0001560 PE=4 SV=1	3	6.1996	Naa50 - WT	0.235527	22.9085	2.10674	0.0701103	0.124901	no hit
CTHT_0052770	G0SDS0	Arginine n-methyltransferase-like protein OS=Chaetomium thermophilum (strain DSM 1495 / CBS 144.50 / IMI 039719) GN=CTHT_0052770 PE=4 SV=1	3	6.18921	Naa50 - WT	0.198651	22.8356	2.10654	0.0701318	0.124901	no hit
CTHT_0035930	G0S728	Putative ATP binding protein OS=Chaetomium thermophilum (strain DSM 1495 / CBS 144.50 / IMI 039719) GN=CTHT_0035930 PE=4 SV=1	3	6.2871	Naa50 - WT	0.199361	23.2139	2.10498	0.0702984	0.124901	no hit
CTHT_0045940	G0S9H8	Putative dynein light chain protein OS=Chaetomium thermophilum (strain DSM 1495 / CBS 144.50 / IMI 039719) GN=CTHT_0045940 PE=4 SV=1	2	6.49974	Naa50 - WT	-0.235098	23.096	-2.08496	0.0724763	0.128133	no hit
CTHT_0021690	G0S3L5	Acetyl-CoA carboxylase-like protein OS=Chaetomium thermophilum (strain DSM 1495 / CBS 144.50 / IMI 039719) GN=CTHT_0021690 PE=4 SV=1	11	6.91491	Naa50 - WT	0.155287	26.1137	2.08474	0.072501	0.128133	no hit
CTHT_0057770	G0SCM6	Calcium/calmodulin-dependent protein kinase-like protein OS=Chaetomium thermophilum (strain DSM 1495 / CBS 144.50 / IMI 039719) GN=CTHT_0057770 PE=4 SV=1	6	6.99286	Naa50 - WT	-0.23692	24.9057	-2.08356	0.0726313	0.128133	no hit
CTHT_0010810	G0S0Q0	Citrate synthase OS=Chaetomium thermophilum (strain DSM 1495 / CBS 144.50 / IMI 039719) GN=CTHT_0010810 PE=3 SV=1	5	7.47719	Naa50 - WT	-0.194759	24.6564	-2.07117	0.0740148	0.130266	no hit
CTHT_0003740	G0RZP9	Putative uncharacterized protein OS=Chaetomium thermophilum (strain DSM 1495 / CBS 144.50 / IMI 039719) GN=CTHT_0003740 PE=4 SV=1	9	7.4158	Naa50 - WT	-0.177907	26.2994	-2.05991	0.0752946	0.132207	no hit
CTHT_0048920	G0SB52	Putative uncharacterized protein OS=Chaetomium thermophilum (strain DSM 1495 / CBS 144.50 / IMI 039719) GN=CTHT_0048920 PE=4 SV=1	2	6.98261	Naa50 - WT	0.189275	23.3316	2.04789	0.0766851	0.134334	no hit
CTHT_0060780	G0SF47	Putative nuclear movement protein OS=Chaetomium thermophilum (strain DSM 1495 / CBS 144.50 / IMI 039719) GN=CTHT_0060780 PE=4 SV=1	2	6.28805	Naa50 - WT	0.323159	22.2192	2.04401	0.0771396	0.134814	no hit
CTHT_0059140	G0SD68	Putative 60S ribosomal protein OS=Chaetomium thermophilum (strain DSM 1495 / CBS 144.50 / IMI 039719) GN=CTHT_0059140 PE=4 SV=1	7	7.89894	Naa50 - WT	0.267309	25.9149	2.02669	0.0792001	0.138092	no hit
CTHT_0031430	G0S4L5	Alternative oxidase OS=Chaetomium thermophilum (strain DSM 1495 / CBS 144.50 / IMI 039719) GN=CTHT_0031430 PE=3 SV=1	2	6.91573	Naa50 - WT	-0.447628	23.0966	-2.02311	0.0796328	0.138524	no hit
CTHT_0016490	G0S2A0	26S proteasome regulatory subunit-like protein OS=Chaetomium thermophilum (strain DSM 1495 / CBS 144.50 / IMI 039719) GN=CTHT_0016490 PE=4 SV=1	8	6.88856	Naa50 - WT	0.180756	25.233	2.00807	0.0814745	0.141399	no hit
CTHT_0052760	G0SDR9	Putative uncharacterized protein OS=Chaetomium thermophilum (strain DSM 1495 / CBS 144.50 / IMI 039719) GN=CTHT_0052760 PE=4 SV=1	4	6.89608	Naa50 - WT	-0.220363	24.2039	-2.0033	0.0820672	0.141972	no hit
CTHT_0062490	G0SE55	Putative uncharacterized protein OS=Chaetomium thermophilum (strain DSM 1495 / CBS 144.50 / IMI 039719) GN=CTHT_0062490 PE=4 SV=1	4	6.57195	Naa50 - WT	0.555977	24.0232	2.00236	0.0821843	0.141972	no hit
CTHT_0063820	G0SEI0	60S ribosomal protein l30-like protein OS=Chaetomium thermophilum (strain DSM 1495 / CBS 144.50 / IMI 039719) GN=CTHT_0063820 PE=3 SV=1	3	7.21572	Naa50 - WT	0.220797	24.1974	1.99761	0.0827806	0.142673	no hit
CTHT_0009120	G0S084	40S ribosomal protein s15-like protein OS=Chaetomium thermophilum (strain DSM 1495 / CBS 144.50 / IMI 039719) GN=CTHT_0009120 PE=3 SV=1	4	7.13887	Naa50 - WT	0.324534	24.3241	1.99072	0.0836517	0.143842	no hit
CTHT_0068820	G0SH60	26S protease regulatory subunit 4-like protein OS=Chaetomium thermophilum (strain DSM 1495 / CBS 144.50 / IMI 039719) GN=CTHT_0068820 PE=3 SV=1	2	6.8177	Naa50 - WT	-0.232314	22.8451	-1.98616	0.0842322	0.144508	no hit
CTHT_0070110	G0SHI2	S-formylglutathione hydrolase-like protein OS=Chaetomium thermophilum (strain DSM 1495 / CBS 144.50 / IMI 039719) GN=CTHT_0070110 PE=4 SV=1	2	6.59157	Naa50 - WT	-0.18137	23.6335	-1.96617	0.0868288	0.148622	no hit
CTHT_0030150	G0S3P7	Nuclear segregation protein (Bfr1)-like protein OS=Chaetomium thermophilum (strain DSM 1495 / CBS 144.50 / IMI 039719) GN=CTHT_0030150 PE=4 SV=1	11	6.82004	Naa50 - WT	0.204158	25.7532	1.95303	0.0885761	0.151179	no hit
CTHT_0019520	G0S336	Putative uncharacterized protein OS=Chaetomium thermophilum (strain DSM 1495 / CBS 144.50 / IMI 039719) GN=CTHT_0019520 PE=3 SV=1	6	7.27996	Naa50 - WT	-0.205079	25.9508	-1.95191	0.088727	0.151179	no hit
CTHT_0072220	G0SFV0	Putative uncharacterized protein OS=Chaetomium thermophilum (strain DSM 1495 / CBS 144.50 / IMI 039719) GN=CTHT_0072220 PE=4 SV=1	3	7.11974	Naa50 - WT	-0.15288	24.1404	-1.94827	0.089219	0.151672	no hit
CTHT_0005390	G0RY46	Succinyl-CoA synthetase beta-like protein OS=Chaetomium thermophilum (strain DSM 1495 / CBS 144.50 / IMI 039719) GN=CTHT_0005390 PE=3 SV=1	9	7.10125	Naa50 - WT	-0.159783	25.726	-1.93781	0.0906446	0.153746	no hit
CTHT_0004420	G0RZW2	Acetyl-coenzyme A synthetase-like protein OS=Chaetomium thermophilum (strain DSM 1495 / CBS 144.50 / IMI 039719) GN=CTHT_0004420 PE=4 SV=1	3	6.3921	Naa50 - WT	0.251055	23.045	1.93449	0.0911015	0.154172	no hit
CTHT_0006170	G0RYC2	Putative uncharacterized protein OS=Chaetomium thermophilum (strain DSM 1495 / CBS 144.50 / IMI 039719) GN=CTHT_0006170 PE=4 SV=1	6	6.99453	Naa50 - WT	0.173988	24.8185	1.9317	0.0914881	0.154476	no hit
CTHT_0060440	G0SF14	Saccharopine dehydrogenase-like protein OS=Chaetomium thermophilum (strain DSM 1495 / CBS 144.50 / IMI 039719) GN=CTHT_0060440 PE=4 SV=1	7	7.48792	Naa50 - WT	-0.174088	25.7055	-1.92955	0.0917866	0.154631	no hit
CTHT_0011770	G0S0Z4	40S ribosomal protein s9-like protein OS=Chaetomium thermophilum (strain DSM 1495 / CBS 144.50 / IMI 039719) GN=CTHT_0011770 PE=3 SV=1	5	8.21181	Naa50 - WT	0.396728	25.6037	1.92657	0.092201	0.154636	no hit
CTHT_0016940	G0S2E4	Putative NGG1 interacting factor OS=Chaetomium thermophilum (strain DSM 1495 / CBS 144.50 / IMI 039719) GN=CTHT_0016940 PE=3 SV=1	2	6.11395	Naa50 - WT	0.483244	21.9589	1.92656	0.0922029	0.154636	no hit
CTHT_0002640	G0RZE1	Putative uncharacterized protein OS=Chaetomium thermophilum (strain DSM 1495 / CBS 144.50 / IMI 039719) GN=CTHT_0002640 PE=4 SV=1	2	7.03763	Naa50 - WT	-0.58149	24.0383	-1.92095	0.0929898	0.155607	no hit
CTHT_0017570	G0S2K7	Putative uncharacterized protein OS=Chaetomium thermophilum (strain DSM 1495 / CBS 144.50 / IMI 039719) GN=CTHT_0017570 PE=4 SV=1	2	6.74294	Naa50 - WT	-0.148505	23.5813	-1.91922	0.0932339	0.155667	no hit
CTHT_0012100	G0S125	Coatomer subunit gamma OS=Chaetomium thermophilum (strain DSM 1495 / CBS 144.50 / IMI 039719) GN=CTHT_0012100 PE=3 SV=1	5	6.5814	Naa50 - WT	0.144727	24.6309	1.91597	0.0936931	0.155802	no hit
CTHT_0028070	G0S7G6	Putative myosin MYO2 protein OS=Chaetomium thermophilum (strain DSM 1495 / CBS 144.50 / IMI 039719) GN=CTHT_0028070 PE=4 SV=1	4	6.64509	Naa50 - WT	0.175047	23.99	1.91571	0.093731	0.155802	no hit
CTHT_0049630	G0SBB5	Putative uncharacterized protein OS=Chaetomium thermophilum (strain DSM 1495 / CBS 144.50 / IMI 039719) GN=CTHT_0049630 PE=4 SV=1	2	7.02538	Naa50 - WT	-0.45486	23.6646	-1.90464	0.0953143	0.158082	no hit
CTHT_0001910	G0RZ70	Putative glutathione protein OS=Chaetomium thermophilum (strain DSM 1495 / CBS 144.50 / IMI 039719) GN=CTHT_0001910 PE=3 SV=1	5	6.74818	Naa50 - WT	-0.281453	24.5	-1.89606	0.0965596	0.159793	no hit
CTHT_0015250	G0S1Y1	Putative uncharacterized protein OS=Chaetomium thermophilum (strain DSM 1495 / CBS 144.50 / IMI 039719) GN=CTHT_0015250 PE=3 SV=1	7	7.58002	Naa50 - WT	-0.177592	25.6577	-1.89146	0.0972326	0.160518	no hit
CTHT_0024540	G0S5E7	Eukaryotic translation initiation factor 5-like protein OS=Chaetomium thermophilum (strain DSM 1495 / CBS 144.50 / IMI 039719) GN=CTHT_0024540 PE=4 SV=1	3	6.49807	Naa50 - WT	-0.193026	23.7409	-1.88921	0.0975647	0.160518	no hit
CTHT_0054400	G0SBQ4	Putative uncharacterized protein OS=Chaetomium thermophilum (strain DSM 1495 / CBS 144.50 / IMI 039719) GN=CTHT_0054400 PE=4 SV=1	4	7.2883	Naa50 - WT	-0.297612	24.8313	-1.88869	0.0976414	0.160518	no hit
CTHT_0059880	G0SEV9	Putative uncharacterized protein OS=Chaetomium thermophilum (strain DSM 1495 / CBS 144.50 / IMI 039719) GN=CTHT_0059880 PE=3 SV=1	2	6.8257	Naa50 - WT	-0.274077	23.0413	-1.88566	0.0980896	0.160901	no hit
CTHT_0037100	G0S7P8	Putative uncharacterized protein OS=Chaetomium thermophilum (strain DSM 1495 / CBS 144.50 / IMI 039719) GN=CTHT_0037100 PE=4 SV=1	4	6.44211	Naa50 - WT	-0.140166	23.5789	-1.8771	0.0993665	0.162639	no hit
CTHT_0000630	G0RYU7	Putative tryptophan protein OS=Chaetomium thermophilum (strain DSM 1495 / CBS 144.50 / IMI 039719) GN=CTHT_0000630 PE=3 SV=1	5	7.15116	Naa50 - WT	-0.169931	25.5458	-1.87369	0.0998791	0.163121	no hit
CTHT_0005850	G0RY90	Mitochondrial ATP synthase subunit 5-like protein OS=Chaetomium thermophilum (strain DSM 1495 / CBS 144.50 / IMI 039719) GN=CTHT_0005850 PE=3 SV=1	3	7.09263	Naa50 - WT	-0.296012	25.1138	-1.84262	0.104674	0.170579	no hit
CTHT_0071430	G0SFN0	Ribosomal protein l34-like protein OS=Chaetomium thermophilum (strain DSM 1495 / CBS 144.50 / IMI 039719) GN=CTHT_0071430 PE=4 SV=1	5	7.63114	Naa50 - WT	0.179098	25.6133	1.83834	0.10535	0.170933	no hit
CTHT_0003820	G0RZQ7	Putative uncharacterized protein OS=Chaetomium thermophilum (strain DSM 1495 / CBS 144.50 / IMI 039719) GN=CTHT_0003820 PE=4 SV=1	4	6.84177	Naa50 - WT	-0.146412	24.5515	-1.83772	0.105449	0.170933	no hit
CTHT_0067860	G0SGX0	Elongation factor 1-gamma-like protein OS=Chaetomium thermophilum (strain DSM 1495 / CBS 144.50 / IMI 039719) GN=CTHT_0067860 PE=4 SV=1	10	7.70125	Naa50 - WT	-0.130433	26.4127	-1.83692	0.105576	0.170933	no hit
CTHT_0055270	G0SBY8	Putative heat shock protein OS=Chaetomium thermophilum (strain DSM 1495 / CBS 144.50 / IMI 039719) GN=CTHT_0055270 PE=4 SV=1	13	7.01724	Naa50 - WT	-0.265355	26.0966	-1.832	0.106363	0.171834	no hit
CTHT_0049000	G0SB59	Putative coatomer complex protein OS=Chaetomium thermophilum (strain DSM 1495 / CBS 144.50 / IMI 039719) GN=CTHT_0049000 PE=4 SV=1	5	6.77897	Naa50 - WT	-0.179671	25.221	-1.82926	0.106801	0.172171	no hit
CTHT_0041040	G0SA53	Putative uncharacterized protein OS=Chaetomium thermophilum (strain DSM 1495 / CBS 144.50 / IMI 039719) GN=CTHT_0041040 PE=3 SV=1	3	6.06357	Naa50 - WT	0.2682	23.086	1.82123	0.108101	0.173681	no hit
CTHT_0040340	G0S9Y6	Glutamate carboxypeptidase-like protein OS=Chaetomium thermophilum (strain DSM 1495 / CBS 144.50 / IMI 039719) GN=CTHT_0040340 PE=4 SV=1	5	7.26586	Naa50 - WT	-0.142958	25.1383	-1.82061	0.108202	0.173681	no hit
CTHT_0054710	G0SBT4	Putative GTPase activating protein OS=Chaetomium thermophilum (strain DSM 1495 / CBS 144.50 / IMI 039719) GN=CTHT_0054710 PE=4 SV=1	2	6.88088	Naa50 - WT	-0.190953	24.1418	-1.81095	0.109785	0.17565	no hit
CTHT_0039120	G0S3W5	Phosphorylase OS=Chaetomium thermophilum (strain DSM 1495 / CBS 144.50 / IMI 039719) GN=CTHT_0039120 PE=3 SV=1	3	6.05815	Naa50 - WT	0.147912	22.9186	1.81027	0.109899	0.17565	no hit
CTHT_0037650	G0S805	Putative uncharacterized protein OS=Chaetomium thermophilum (strain DSM 1495 / CBS 144.50 / IMI 039719) GN=CTHT_0037650 PE=4 SV=1	3	6.65056	Naa50 - WT	0.37058	23.8866	1.7942	0.112584	0.179559	no hit
CTHT_0023360	G0S4S5	Putative uncharacterized protein OS=Chaetomium thermophilum (strain DSM 1495 / CBS 144.50 / IMI 039719) GN=CTHT_0023360 PE=4 SV=1	4	6.65429	Naa50 - WT	0.177596	24.2271	1.79184	0.112985	0.179814	no hit
CTHT_0060540	G0SF23	Putative uncharacterized protein OS=Chaetomium thermophilum (strain DSM 1495 / CBS 144.50 / IMI 039719) GN=CTHT_0060540 PE=4 SV=1	13	7.1434	Naa50 - WT	0.131962	25.648	1.78675	0.113852	0.18081	no hit
CTHT_0007650	G0RYR7	Putative uncharacterized protein OS=Chaetomium thermophilum (strain DSM 1495 / CBS 144.50 / IMI 039719) GN=CTHT_0007650 PE=4 SV=1	2	6.06038	Naa50 - WT	0.19467	21.5564	1.78227	0.11462	0.181644	no hit
CTHT_0004130	G0RZT6	Putative uncharacterized protein OS=Chaetomium thermophilum (strain DSM 1495 / CBS 144.50 / IMI 039719) GN=CTHT_0004130 PE=3 SV=1	2	6.70711	Naa50 - WT	0.147616	23.4513	1.76673	0.117323	0.185533	no hit
CTHT_0010310	G0S0K2	Putative uncharacterized protein OS=Chaetomium thermophilum (strain DSM 1495 / CBS 144.50 / IMI 039719) GN=CTHT_0010310 PE=3 SV=1	7	7.23308	Naa50 - WT	-0.141337	25.8933	-1.75318	0.119729	0.188571	no hit
CTHT_0063640	G0SEG2	60S ribosomal protein l5-like protein OS=Chaetomium thermophilum (strain DSM 1495 / CBS 144.50 / IMI 039719) GN=CTHT_0063640 PE=3 SV=1	7	8.3219	Naa50 - WT	0.135772	25.5524	1.75307	0.119748	0.188571	no hit
CTHT_0005590	G0RY65	Putative Co-chaperone protein OS=Chaetomium thermophilum (strain DSM 1495 / CBS 144.50 / IMI 039719) GN=CTHT_0005590 PE=4 SV=1	2	6.88519	Naa50 - WT	-0.416902	22.8728	-1.74004	0.122105	0.19179	no hit
CTHT_0016060	G0S257	Putative uncharacterized protein OS=Chaetomium thermophilum (strain DSM 1495 / CBS 144.50 / IMI 039719) GN=CTHT_0016060 PE=3 SV=1	3	6.37399	Naa50 - WT	-0.498877	24.5216	-1.73895	0.122305	0.19179	no hit
CTHT_0029670	G0S8F2	Putative secretory pathway GDP dissociation inhibitor protein OS=Chaetomium thermophilum (strain DSM 1495 / CBS 144.50 / IMI 039719) GN=CTHT_0029670 PE=4 SV=1	6	7.38517	Naa50 - WT	-0.15691	25.4616	-1.73536	0.122964	0.19242	no hit
CTHT_0018830	G0S2X4	40S ribosomal protein S26-like protein OS=Chaetomium thermophilum (strain DSM 1495 / CBS 144.50 / IMI 039719) GN=CTHT_0018830 PE=4 SV=1	4	7.91956	Naa50 - WT	0.196942	24.573	1.73305	0.123389	0.192682	no hit
CTHT_0001220	G0RZ05	Cytochrome-C oxidase-like protein OS=Chaetomium thermophilum (strain DSM 1495 / CBS 144.50 / IMI 039719) GN=CTHT_0001220 PE=4 SV=1	2	6.64849	Naa50 - WT	-0.279445	23.39	-1.73129	0.123714	0.192787	no hit
CTHT_0000390	G0RXU2	Putative uncharacterized protein OS=Chaetomium thermophilum (strain DSM 1495 / CBS 144.50 / IMI 039719) GN=CTHT_0000390 PE=4 SV=1	2	6.31231	Naa50 - WT	-0.128466	22.7992	-1.72729	0.124455	0.192787	no hit
CTHT_0020050	G0S383	Eukaryotic translation initiation factor 3 subunit E OS=Chaetomium thermophilum (strain DSM 1495 / CBS 144.50 / IMI 039719) GN=CTHT_0020050 PE=3 SV=1	6	7.13904	Naa50 - WT	-0.17744	25.026	-1.72727	0.124459	0.192787	no hit
CTHT_0046170	G0S9K1	Putative transcription protein OS=Chaetomium thermophilum (strain DSM 1495 / CBS 144.50 / IMI 039719) GN=CTHT_0046170 PE=4 SV=1	3	6.03356	Naa50 - WT	0.160244	22.9432	1.72712	0.124487	0.192787	no hit
CTHT_0000230	G0RXS6	Eukaryotic translation initiation factor 3 subunit B OS=Chaetomium thermophilum (strain DSM 1495 / CBS 144.50 / IMI 039719) GN=CTHT_0000230 PE=3 SV=1	11	7.2836	Naa50 - WT	0.158462	25.9036	1.72296	0.125263	0.193589	no hit
CTHT_0016150	G0S266	Calcium/calmodulin dependent protein kinase-like protein OS=Chaetomium thermophilum (strain DSM 1495 / CBS 144.50 / IMI 039719) GN=CTHT_0016150 PE=4 SV=1	3	6.44237	Naa50 - WT	-0.259271	23.6301	-1.71752	0.126284	0.194764	no hit
CTHT_0050400	G0SD13	Putative uncharacterized protein OS=Chaetomium thermophilum (strain DSM 1495 / CBS 144.50 / IMI 039719) GN=CTHT_0050400 PE=4 SV=1	2	6.82039	Naa50 - WT	0.216249	23.3286	1.71252	0.127229	0.195818	no hit
CTHT_0018310	G0S2S5	ATP-dependent RNA helicase-like protein OS=Chaetomium thermophilum (strain DSM 1495 / CBS 144.50 / IMI 039719) GN=CTHT_0018310 PE=3 SV=1	4	6.86147	Naa50 - WT	0.131918	24.3316	1.70385	0.128885	0.197785	no hit
CTHT_0032600	G0S583	Putative uncharacterized protein OS=Chaetomium thermophilum (strain DSM 1495 / CBS 144.50 / IMI 039719) GN=CTHT_0032600 PE=3 SV=1	20	7.12046	Naa50 - WT	0.162031	26.7346	1.70096	0.12944	0.197785	no hit
CTHT_0039930	G0S8Q1	Arginyl-tRNA synthetase-like protein OS=Chaetomium thermophilum (strain DSM 1495 / CBS 144.50 / IMI 039719) GN=CTHT_0039930 PE=3 SV=1	3	6.57562	Naa50 - WT	-0.15351	24.4485	-1.70069	0.129494	0.197785	no hit
CTHT_0004490	G0RXW1	60S ribosomal protein L3-like protein OS=Chaetomium thermophilum (strain DSM 1495 / CBS 144.50 / IMI 039719) GN=CTHT_0004490 PE=3 SV=1	18	8.63742	Naa50 - WT	0.241304	26.9018	1.70032	0.129565	0.197785	no hit
CTHT_0009740	G0S0E5	60S ribosomal protein l9-like protein OS=Chaetomium thermophilum (strain DSM 1495 / CBS 144.50 / IMI 039719) GN=CTHT_0009740 PE=4 SV=1	4	7.82923	Naa50 - WT	0.191908	24.7359	1.69535	0.130528	0.198775	no hit
CTHT_0032460	G0S570	60S ribosomal protein L3-like protein OS=Chaetomium thermophilum (strain DSM 1495 / CBS 144.50 / IMI 039719) GN=CTHT_0032460 PE=4 SV=1	4	6.51153	Naa50 - WT	-0.141495	24.1655	-1.69423	0.130745	0.198775	no hit
CTHT_0068840	G0SH61	60S ribosomal protein L16-like protein OS=Chaetomium thermophilum (strain DSM 1495 / CBS 144.50 / IMI 039719) GN=CTHT_0068840 PE=3 SV=1	10	8.60891	Naa50 - WT	0.290255	25.7801	1.69256	0.131071	0.198866	no hit
CTHT_0026950	G0S6U9	Translation initiation factor 4B-like protein OS=Chaetomium thermophilum (strain DSM 1495 / CBS 144.50 / IMI 039719) GN=CTHT_0026950 PE=4 SV=1	2	6.67997	Naa50 - WT	-0.163877	22.6894	-1.68964	0.131641	0.199222	no hit
CTHT_0051270	G0SDC3	Initiation factor 2 beta-like protein OS=Chaetomium thermophilum (strain DSM 1495 / CBS 144.50 / IMI 039719) GN=CTHT_0051270 PE=4 SV=1	4	6.59005	Naa50 - WT	-0.241439	23.9616	-1.68864	0.131838	0.199222	no hit
CTHT_0017190	G0S2G9	Putative uncharacterized protein OS=Chaetomium thermophilum (strain DSM 1495 / CBS 144.50 / IMI 039719) GN=CTHT_0017190 PE=4 SV=1	2	6.43363	Naa50 - WT	0.607243	23.7065	1.68547	0.132461	0.199759	no hit
CTHT_0051990	G0SDJ3	Translation initiation factor 3-like protein OS=Chaetomium thermophilum (strain DSM 1495 / CBS 144.50 / IMI 039719) GN=CTHT_0051990 PE=4 SV=1	7	7.17477	Naa50 - WT	-0.167042	25.4817	-1.67397	0.134747	0.202798	no hit
CTHT_0014380	G0S1P9	60S ribosomal protein L24-like protein OS=Chaetomium thermophilum (strain DSM 1495 / CBS 144.50 / IMI 039719) GN=CTHT_0014380 PE=4 SV=1	6	8.01732	Naa50 - WT	0.182603	25.3934	1.67114	0.135314	0.203243	no hit
CTHT_0027130	G0S6W7	Phenylalanyl-tRNA synthetase alpha chain-like protein OS=Chaetomium thermophilum (strain DSM 1495 / CBS 144.50 / IMI 039719) GN=CTHT_0027130 PE=4 SV=1	4	6.57005	Naa50 - WT	-0.147724	23.8148	-1.6663	0.136291	0.204299	no hit
CTHT_0063970	G0SEJ5	Putative mannose-1-phosphate protein OS=Chaetomium thermophilum (strain DSM 1495 / CBS 144.50 / IMI 039719) GN=CTHT_0063970 PE=4 SV=1	2	6.91738	Naa50 - WT	-0.19626	23.801	-1.66473	0.136607	0.204364	no hit
CTHT_0066730	G0SGL2	Glutamine-dependent NAD(+) synthetase-like protein OS=Chaetomium thermophilum (strain DSM 1495 / CBS 144.50 / IMI 039719) GN=CTHT_0066730 PE=4 SV=1	2	6.53239	Naa50 - WT	0.141031	23.8512	1.65868	0.137841	0.205798	no hit
CTHT_0025050	G0S5Q0	Mitochondrial pyruvate dehydrogenase protein x component-like protein OS=Chaetomium thermophilum (strain DSM 1495 / CBS 144.50 / IMI 039719) GN=CTHT_0025050 PE=4 SV=1	4	6.51515	Naa50 - WT	-0.216243	24.4246	-1.63318	0.143147	0.213295	no hit
CTHT_0045890	G0S9H3	Eukaryotic translation initiation factor 3-like protein OS=Chaetomium thermophilum (strain DSM 1495 / CBS 144.50 / IMI 039719) GN=CTHT_0045890 PE=4 SV=1	6	7.19581	Naa50 - WT	-0.139879	25.581	-1.61878	0.146227	0.217451	no hit
CTHT_0031300	G0S4K2	Small glutamine-rich tetratricopeptide repeat-containing protein 2-like protein OS=Chaetomium thermophilum (strain DSM 1495 / CBS 144.50 / IMI 039719) GN=CTHT_0031300 PE=4 SV=1	10	7.19801	Naa50 - WT	-0.142402	25.8073	-1.61591	0.14685	0.217944	no hit
CTHT_0061410	G0SFB0	Putative cytoplasm protein OS=Chaetomium thermophilum (strain DSM 1495 / CBS 144.50 / IMI 039719) GN=CTHT_0061410 PE=4 SV=1	3	6.20772	Naa50 - WT	0.141685	23.5684	1.61353	0.147367	0.218278	no hit
CTHT_0073930	G0SHZ5	Putative uncharacterized protein OS=Chaetomium thermophilum (strain DSM 1495 / CBS 144.50 / IMI 039719) GN=CTHT_0073930 PE=4 SV=1	2	6.33014	Naa50 - WT	0.249761	22.4858	1.59924	0.150505	0.222485	no hit
CTHT_0023570	G0S500	Putative uncharacterized protein OS=Chaetomium thermophilum (strain DSM 1495 / CBS 144.50 / IMI 039719) GN=CTHT_0023570 PE=4 SV=1	2	6.15567	Naa50 - WT	0.136123	22.476	1.59273	0.151956	0.224188	no hit
CTHT_0059440	G0SER5	Putative uncharacterized protein OS=Chaetomium thermophilum (strain DSM 1495 / CBS 144.50 / IMI 039719) GN=CTHT_0059440 PE=3 SV=1	10	6.94555	Naa50 - WT	0.149215	25.9323	1.59088	0.152371	0.224358	no hit
CTHT_0026930	G0S6U7	Eukaryotic translation initiation factor 3 subunit-like protein OS=Chaetomium thermophilum (strain DSM 1495 / CBS 144.50 / IMI 039719) GN=CTHT_0026930 PE=4 SV=1	4	6.74433	Naa50 - WT	0.167019	23.9153	1.58846	0.152915	0.224715	no hit
CTHT_0064510	G0SEP7	Phosphoribosylaminoimidazole-succinocarboxamide synthase-like protein OS=Chaetomium thermophilum (strain DSM 1495 / CBS 144.50 / IMI 039719) GN=CTHT_0064510 PE=3 SV=1	2	6.42327	Naa50 - WT	0.328748	22.6836	1.58308	0.154129	0.226057	no hit
CTHT_0012270	G0S142	Putative uncharacterized protein OS=Chaetomium thermophilum (strain DSM 1495 / CBS 144.50 / IMI 039719) GN=CTHT_0012270 PE=3 SV=1	10	7.42277	Naa50 - WT	-0.14708	25.8291	-1.57399	0.156202	0.228647	no hit
CTHT_0055530	G0SC13	L-lactate dehydrogenase-like protein OS=Chaetomium thermophilum (strain DSM 1495 / CBS 144.50 / IMI 039719) GN=CTHT_0055530 PE=3 SV=1	3	6.85067	Naa50 - WT	0.129667	24.575	1.57181	0.156704	0.228831	no hit
CTHT_0018170	G0S2R3	26S proteasome regulatory subunit rpn2-like protein OS=Chaetomium thermophilum (strain DSM 1495 / CBS 144.50 / IMI 039719) GN=CTHT_0018170 PE=4 SV=1	8	6.63348	Naa50 - WT	-0.116514	25.0306	-1.56976	0.157175	0.228831	no hit
CTHT_0063880	G0SEI6	Mitogen-activated protein kinase SLT2/MPK1-like protein OS=Chaetomium thermophilum (strain DSM 1495 / CBS 144.50 / IMI 039719) GN=CTHT_0063880 PE=4 SV=1	2	6.64626	Naa50 - WT	0.127215	23.8318	1.56946	0.157245	0.228831	no hit
CTHT_0044380	G0S934	Lysyl-tRNA synthetase-like protein OS=Chaetomium thermophilum (strain DSM 1495 / CBS 144.50 / IMI 039719) GN=CTHT_0044380 PE=3 SV=1	8	7.14982	Naa50 - WT	-0.124194	26.0153	-1.56464	0.158361	0.230008	no hit
CTHT_0051110	G0SDA8	Putative oxysterol binding protein OS=Chaetomium thermophilum (strain DSM 1495 / CBS 144.50 / IMI 039719) GN=CTHT_0051110 PE=4 SV=1	4	6.50315	Naa50 - WT	0.112084	23.1833	1.5572	0.1601	0.232082	no hit
CTHT_0029220	G0S834	Putative rho-GTPase-activating protein OS=Chaetomium thermophilum (strain DSM 1495 / CBS 144.50 / IMI 039719) GN=CTHT_0029220 PE=4 SV=1	5	6.43535	Naa50 - WT	0.13227	24.0389	1.5511	0.161537	0.233713	no hit
CTHT_0012740	G0S189	Putative uncharacterized protein OS=Chaetomium thermophilum (strain DSM 1495 / CBS 144.50 / IMI 039719) GN=CTHT_0012740 PE=4 SV=1	7	6.96472	Naa50 - WT	-0.136513	24.8024	-1.54113	0.163912	0.236691	no hit
CTHT_0055370	G0SBZ8	Peptidyl-prolyl cis-trans isomerase OS=Chaetomium thermophilum (strain DSM 1495 / CBS 144.50 / IMI 039719) GN=CTHT_0055370 PE=3 SV=1	7	8.08634	Naa50 - WT	-0.106319	26.6007	-1.53895	0.164436	0.236991	no hit
CTHT_0033850	G0S5W4	Putative uncharacterized protein OS=Chaetomium thermophilum (strain DSM 1495 / CBS 144.50 / IMI 039719) GN=CTHT_0033850 PE=4 SV=1	2	6.59291	Naa50 - WT	0.146986	23.5732	1.53501	0.165386	0.237901	no hit
CTHT_0013820	G0S1J5	Pyruvate dehydrogenase kinase-like protein OS=Chaetomium thermophilum (strain DSM 1495 / CBS 144.50 / IMI 039719) GN=CTHT_0013820 PE=4 SV=1	4	6.59428	Naa50 - WT	-0.15872	24.2835	-1.52354	0.16818	0.241072	no hit
CTHT_0011540	G0S0X1	Putative uncharacterized protein OS=Chaetomium thermophilum (strain DSM 1495 / CBS 144.50 / IMI 039719) GN=CTHT_0011540 PE=4 SV=1	2	6.12881	Naa50 - WT	0.214916	22.6369	1.52332	0.168235	0.241072	no hit
CTHT_0017560	G0S2K6	Putative uncharacterized protein OS=Chaetomium thermophilum (strain DSM 1495 / CBS 144.50 / IMI 039719) GN=CTHT_0017560 PE=4 SV=1	4	7.22055	Naa50 - WT	0.146156	24.9869	1.51682	0.169836	0.242901	no hit
CTHT_0058450	G0SCU4	Eukaryotic translation initiation factor 4E-like protein OS=Chaetomium thermophilum (strain DSM 1495 / CBS 144.50 / IMI 039719) GN=CTHT_0058450 PE=3 SV=1	2	6.94606	Naa50 - WT	-0.224968	25.4124	-1.5112	0.171232	0.244431	no hit
CTHT_0073980	G0SI00	Putative uncharacterized protein OS=Chaetomium thermophilum (strain DSM 1495 / CBS 144.50 / IMI 039719) GN=CTHT_0073980 PE=4 SV=1	2	6.7161	Naa50 - WT	-0.162807	23.2658	-1.50682	0.17233	0.245218	no hit
CTHT_0066280	G0SGG8	Putative uncharacterized protein OS=Chaetomium thermophilum (strain DSM 1495 / CBS 144.50 / IMI 039719) GN=CTHT_0066280 PE=3 SV=1	4	6.39637	Naa50 - WT	-0.148171	24.0967	-1.50638	0.172439	0.245218	no hit
CTHT_0054370	G0SBQ1	Eukaryotic translation initiation factor 2 subunit gamma-like protein OS=Chaetomium thermophilum (strain DSM 1495 / CBS 144.50 / IMI 039719) GN=CTHT_0054370 PE=4 SV=1	2	6.76929	Naa50 - WT	0.140029	23.5041	1.50089	0.173822	0.246715	no hit
CTHT_0068330	G0SH15	Heat shock protein hsp90-like protein OS=Chaetomium thermophilum (strain DSM 1495 / CBS 144.50 / IMI 039719) GN=CTHT_0068330 PE=3 SV=1	31	8.15697	Naa50 - WT	-0.134997	28.4809	-1.49477	0.175375	0.248448	no hit
CTHT_0024950	G0S5P0	Glutamyl-tRNA synthetase-like protein OS=Chaetomium thermophilum (strain DSM 1495 / CBS 144.50 / IMI 039719) GN=CTHT_0024950 PE=3 SV=1	11	7.25352	Naa50 - WT	-0.133981	25.7281	-1.48909	0.176829	0.250034	no hit
CTHT_0052850	G0SDS8	60S ribosomal protein L22-like protein OS=Chaetomium thermophilum (strain DSM 1495 / CBS 144.50 / IMI 039719) GN=CTHT_0052850 PE=4 SV=1	3	7.53743	Naa50 - WT	0.223715	24.9636	1.48041	0.179071	0.252496	no hit
CTHT_0053830	G0SBJ8	Putative uncharacterized protein OS=Chaetomium thermophilum (strain DSM 1495 / CBS 144.50 / IMI 039719) GN=CTHT_0053830 PE=4 SV=1	2	6.42944	Naa50 - WT	0.128911	23.302	1.47974	0.179245	0.252496	no hit
CTHT_0005350	G0RY44	E3 ubiquitin protein ligase TOM1-like protein OS=Chaetomium thermophilum (strain DSM 1495 / CBS 144.50 / IMI 039719) GN=CTHT_0005350 PE=4 SV=1	4	6.34732	Naa50 - WT	0.12302	23.3174	1.46588	0.18288	0.257131	no hit
CTHT_0018870	G0S2X8	T-complex protein 1 subunit eta-like protein OS=Chaetomium thermophilum (strain DSM 1495 / CBS 144.50 / IMI 039719) GN=CTHT_0018870 PE=3 SV=1	6	7.28508	Naa50 - WT	-0.131665	25.6203	-1.46381	0.183429	0.257421	no hit
CTHT_0031570	G0S4M8	Eukaryotic translation initiation factor 3 subunit-like protein OS=Chaetomium thermophilum (strain DSM 1495 / CBS 144.50 / IMI 039719) GN=CTHT_0031570 PE=4 SV=1	7	7.08357	Naa50 - WT	0.134732	25.2402	1.46197	0.183918	0.257462	no hit
CTHT_0030560	G0S3T4	Putative translation initiation factor OS=Chaetomium thermophilum (strain DSM 1495 / CBS 144.50 / IMI 039719) GN=CTHT_0030560 PE=4 SV=1	4	6.59579	Naa50 - WT	-0.172724	24.2693	-1.46111	0.184147	0.257462	no hit
CTHT_0005300	G0RY39	Putative uncharacterized protein OS=Chaetomium thermophilum (strain DSM 1495 / CBS 144.50 / IMI 039719) GN=CTHT_0005300 PE=3 SV=1	4	6.97048	Naa50 - WT	-0.101242	24.0072	-1.45733	0.185157	0.25839	no hit
CTHT_0045000	G0S992	60S ribosomal protein L13 OS=Chaetomium thermophilum (strain DSM 1495 / CBS 144.50 / IMI 039719) GN=CTHT_0045000 PE=3 SV=1	9	8.00558	Naa50 - WT	0.132358	26.3785	1.45147	0.186729	0.260099	no hit
CTHT_0015340	G0S1Y9	40S ribosomal protein s25-like protein OS=Chaetomium thermophilum (strain DSM 1495 / CBS 144.50 / IMI 039719) GN=CTHT_0015340 PE=4 SV=1	6	7.73906	Naa50 - WT	0.234101	26.0241	1.44826	0.187596	0.260821	no hit
CTHT_0022480	G0S4E0	Putative cytoplasm protein OS=Chaetomium thermophilum (strain DSM 1495 / CBS 144.50 / IMI 039719) GN=CTHT_0022480 PE=3 SV=1	3	6.84843	Naa50 - WT	-0.125541	24.3618	-1.44575	0.188278	0.260878	no hit
CTHT_0062070	G0SE15	Putative uncharacterized protein OS=Chaetomium thermophilum (strain DSM 1495 / CBS 144.50 / IMI 039719) GN=CTHT_0062070 PE=3 SV=1	9	8.40277	Naa50 - WT	-0.161361	27.0782	-1.44554	0.188334	0.260878	no hit
CTHT_0022050	G0S402	Cystathionine beta-synthase-like protein OS=Chaetomium thermophilum (strain DSM 1495 / CBS 144.50 / IMI 039719) GN=CTHT_0022050 PE=4 SV=1	6	7.03098	Naa50 - WT	-0.11688	24.7803	-1.43367	0.191585	0.26489	no hit
CTHT_0002330	G0RZB1	Putative uncharacterized protein OS=Chaetomium thermophilum (strain DSM 1495 / CBS 144.50 / IMI 039719) GN=CTHT_0002330 PE=4 SV=1	5	6.93991	Naa50 - WT	-0.226847	24.4826	-1.43119	0.19227	0.265347	no hit
CTHT_0039150	G0S3W8	Ubiquitin-protein ligase-like protein OS=Chaetomium thermophilum (strain DSM 1495 / CBS 144.50 / IMI 039719) GN=CTHT_0039150 PE=3 SV=1	2	6.28184	Naa50 - WT	0.166528	22.6814	1.42434	0.194173	0.267479	no hit
CTHT_0058670	G0SCX1	Putative uncharacterized protein OS=Chaetomium thermophilum (strain DSM 1495 / CBS 144.50 / IMI 039719) GN=CTHT_0058670 PE=4 SV=1	3	6.12965	Naa50 - WT	-0.110629	22.8069	-1.41557	0.196635	0.270373	no hit
CTHT_0008860	G0S061	Pentafunctional AROM polypeptide OS=Chaetomium thermophilum (strain DSM 1495 / CBS 144.50 / IMI 039719) GN=CTHT_0008860 PE=3 SV=1	3	6.32093	Naa50 - WT	0.165595	23.415	1.40979	0.198273	0.272125	no hit
CTHT_0054290	G0SBP3	Putative uncharacterized protein OS=Chaetomium thermophilum (strain DSM 1495 / CBS 144.50 / IMI 039719) GN=CTHT_0054290 PE=4 SV=1	6	7.31915	Naa50 - WT	-0.103828	24.7822	-1.39395	0.20282	0.277856	no hit
CTHT_0071850	G0SFR6	Putative uncharacterized protein OS=Chaetomium thermophilum (strain DSM 1495 / CBS 144.50 / IMI 039719) GN=CTHT_0071850 PE=4 SV=1	5	6.942	Naa50 - WT	0.117273	25.3009	1.38702	0.20484	0.279761	no hit
CTHT_0024970	G0S5P2	Phenylalanyl-tRNA synthetase beta chain-like protein OS=Chaetomium thermophilum (strain DSM 1495 / CBS 144.50 / IMI 039719) GN=CTHT_0024970 PE=4 SV=1	5	6.92941	Naa50 - WT	-0.142858	25.2181	-1.38661	0.204958	0.279761	no hit
CTHT_0028030	G0S7G2	Putative uncharacterized protein OS=Chaetomium thermophilum (strain DSM 1495 / CBS 144.50 / IMI 039719) GN=CTHT_0028030 PE=4 SV=1	5	6.90378	Naa50 - WT	0.123245	24.6665	1.37985	0.206946	0.281945	no hit
CTHT_0005900	G0RY95	Putative uncharacterized protein OS=Chaetomium thermophilum (strain DSM 1495 / CBS 144.50 / IMI 039719) GN=CTHT_0005900 PE=4 SV=1	5	6.89884	Naa50 - WT	0.245147	24.5592	1.37737	0.207681	0.281945	no hit
CTHT_0028780	G0S7T8	Putative uncharacterized protein OS=Chaetomium thermophilum (strain DSM 1495 / CBS 144.50 / IMI 039719) GN=CTHT_0028780 PE=3 SV=1	11	8.31336	Naa50 - WT	0.232739	25.6855	1.37734	0.207689	0.281945	no hit
CTHT_0068430	G0SH24	Kinesin-like protein OS=Chaetomium thermophilum (strain DSM 1495 / CBS 144.50 / IMI 039719) GN=CTHT_0068430 PE=3 SV=1	2	5.95422	Naa50 - WT	0.103432	22.6355	1.37395	0.208696	0.282798	no hit
CTHT_0016530	G0S2A4	Putative uncharacterized protein OS=Chaetomium thermophilum (strain DSM 1495 / CBS 144.50 / IMI 039719) GN=CTHT_0016530 PE=4 SV=1	3	6.43354	Naa50 - WT	-0.229346	24.0949	-1.36762	0.210586	0.284843	no hit
CTHT_0065470	G0SG89	60S ribosomal protein L38-like protein OS=Chaetomium thermophilum (strain DSM 1495 / CBS 144.50 / IMI 039719) GN=CTHT_0065470 PE=3 SV=1	3	6.88014	Naa50 - WT	0.170339	23.9676	1.34568	0.217253	0.293331	no hit
CTHT_0066570	G0SGJ7	Putative N-terminal asparagine protein OS=Chaetomium thermophilum (strain DSM 1495 / CBS 144.50 / IMI 039719) GN=CTHT_0066570 PE=4 SV=1	3	6.16614	Naa50 - WT	-0.167957	22.823	-1.33678	0.220007	0.296514	no hit
CTHT_0005000	G0RY10	Coproporphyrinogen III oxidase-like protein OS=Chaetomium thermophilum (strain DSM 1495 / CBS 144.50 / IMI 039719) GN=CTHT_0005000 PE=4 SV=1	12	7.90031	Naa50 - WT	-0.109188	25.9426	-1.33201	0.221497	0.297985	no hit
CTHT_0067480	G0SGT3	Trimethyllysine dioxygenase-like protein OS=Chaetomium thermophilum (strain DSM 1495 / CBS 144.50 / IMI 039719) GN=CTHT_0067480 PE=4 SV=1	4	7.13422	Naa50 - WT	-0.110246	24.6456	-1.31449	0.227043	0.304898	no hit
CTHT_0061510	G0SFC0	Methionyl-tRNA synthetase-like protein OS=Chaetomium thermophilum (strain DSM 1495 / CBS 144.50 / IMI 039719) GN=CTHT_0061510 PE=4 SV=1	2	6.33112	Naa50 - WT	-0.152514	23.3185	-1.31079	0.22823	0.305942	no hit
CTHT_0032740	G0S597	Translation initiation factor 2 alpha subunit-like protein OS=Chaetomium thermophilum (strain DSM 1495 / CBS 144.50 / IMI 039719) GN=CTHT_0032740 PE=4 SV=1	6	6.99549	Naa50 - WT	0.126142	25.3805	1.3089	0.228838	0.306209	no hit
CTHT_0026550	G0S6K6	Ran-specific GTPase-activating protein 1-like protein OS=Chaetomium thermophilum (strain DSM 1495 / CBS 144.50 / IMI 039719) GN=CTHT_0026550 PE=4 SV=1	6	6.81791	Naa50 - WT	-0.201794	24.8196	-1.29877	0.232122	0.309901	no hit
CTHT_0044900	G0S983	Xanthine phosphoribosyltransferase-like protein OS=Chaetomium thermophilum (strain DSM 1495 / CBS 144.50 / IMI 039719) GN=CTHT_0044900 PE=4 SV=1	2	6.50136	Naa50 - WT	0.144379	24.1468	1.29784	0.232426	0.309901	no hit
CTHT_0026330	G0S6I4	Coatomer subunit delta-like protein OS=Chaetomium thermophilum (strain DSM 1495 / CBS 144.50 / IMI 039719) GN=CTHT_0026330 PE=4 SV=1	5	6.73341	Naa50 - WT	0.162347	24.6393	1.28766	0.235767	0.313797	no hit
CTHT_0006480	G0RYF2	Putative uncharacterized protein OS=Chaetomium thermophilum (strain DSM 1495 / CBS 144.50 / IMI 039719) GN=CTHT_0006480 PE=4 SV=1	4	7.17607	Naa50 - WT	0.26812	23.9474	1.28197	0.237654	0.315746	no hit
CTHT_0044760	G0S969	Homocitrate synthase-like protein OS=Chaetomium thermophilum (strain DSM 1495 / CBS 144.50 / IMI 039719) GN=CTHT_0044760 PE=3 SV=1	6	7.13098	Naa50 - WT	-0.0926592	25.1573	-1.27961	0.238441	0.316231	no hit
CTHT_0067070	G0SGP3	Ribosomal protein P0-like protein OS=Chaetomium thermophilum (strain DSM 1495 / CBS 144.50 / IMI 039719) GN=CTHT_0067070 PE=3 SV=1	2	8.37764	Naa50 - WT	0.139475	24.0981	1.26087	0.244765	0.324043	no hit
CTHT_0002610	G0RZD8	40S ribosomal protein s10-like protein OS=Chaetomium thermophilum (strain DSM 1495 / CBS 144.50 / IMI 039719) GN=CTHT_0002610 PE=4 SV=1	6	8.07142	Naa50 - WT	0.18653	25.229	1.25488	0.246815	0.326179	no hit
CTHT_0063540	G0SEF3	Putative cytochrome b-c1 complex protein OS=Chaetomium thermophilum (strain DSM 1495 / CBS 144.50 / IMI 039719) GN=CTHT_0063540 PE=4 SV=1	3	6.78775	Naa50 - WT	-0.160964	23.898	-1.24439	0.25044	0.330387	no hit
CTHT_0026290	G0S6I0	Adenylosuccinate synthetase OS=Chaetomium thermophilum (strain DSM 1495 / CBS 144.50 / IMI 039719) GN=CTHT_0026290 PE=3 SV=1	7	6.79461	Naa50 - WT	0.147437	25.1998	1.22927	0.255746	0.336792	no hit
CTHT_0036890	G0S7M8	3-hydroxyisobutyrate dehydrogenase-like protein OS=Chaetomium thermophilum (strain DSM 1495 / CBS 144.50 / IMI 039719) GN=CTHT_0036890 PE=4 SV=1	4	6.38236	Naa50 - WT	-0.150465	24.3383	-1.21984	0.259103	0.340613	no hit
CTHT_0026390	G0S6J0	S-adenosylmethionine-dependent methyltransferase-like protein OS=Chaetomium thermophilum (strain DSM 1495 / CBS 144.50 / IMI 039719) GN=CTHT_0026390 PE=4 SV=1	3	6.08631	Naa50 - WT	-0.114525	22.2743	-1.20877	0.263088	0.344862	no hit
CTHT_0051090	G0SDA6	MAP kinase kinase-like protein OS=Chaetomium thermophilum (strain DSM 1495 / CBS 144.50 / IMI 039719) GN=CTHT_0051090 PE=3 SV=1	2	6.28498	Naa50 - WT	0.187069	22.1985	1.20831	0.263257	0.344862	no hit
CTHT_0005460	G0RY53	Putative uncharacterized protein OS=Chaetomium thermophilum (strain DSM 1495 / CBS 144.50 / IMI 039719) GN=CTHT_0005460 PE=4 SV=1	2	6.67	Naa50 - WT	0.0906026	23.3595	1.20512	0.264414	0.345482	no hit
CTHT_0027860	G0S792	Putative uncharacterized protein OS=Chaetomium thermophilum (strain DSM 1495 / CBS 144.50 / IMI 039719) GN=CTHT_0027860 PE=3 SV=1	5	6.63534	Naa50 - WT	-0.101599	24.1929	-1.20446	0.264654	0.345482	no hit
CTHT_0002400	G0RZB7	Putative uncharacterized protein OS=Chaetomium thermophilum (strain DSM 1495 / CBS 144.50 / IMI 039719) GN=CTHT_0002400 PE=4 SV=1	6	7.05897	Naa50 - WT	-0.0938368	25.4877	-1.19871	0.266759	0.347623	no hit
CTHT_0047160	G0S9U0	Putative guanine nucleotide-binding protein OS=Chaetomium thermophilum (strain DSM 1495 / CBS 144.50 / IMI 039719) GN=CTHT_0047160 PE=4 SV=1	5	8.37677	Naa50 - WT	-0.134224	24.4575	-1.19424	0.268398	0.349151	no hit
CTHT_0011860	G0S102	Valyl-tRNA synthetase-like protein OS=Chaetomium thermophilum (strain DSM 1495 / CBS 144.50 / IMI 039719) GN=CTHT_0011860 PE=3 SV=1	11	7.14741	Naa50 - WT	0.0868125	26.1666	1.18935	0.270208	0.350895	no hit
CTHT_0049390	G0SB94	Hydrolase-like protein OS=Chaetomium thermophilum (strain DSM 1495 / CBS 144.50 / IMI 039719) GN=CTHT_0049390 PE=4 SV=1	6	6.87098	Naa50 - WT	0.111132	25.6245	1.1869	0.271115	0.351462	no hit
CTHT_0045900	G0S9H4	C-1-tetrahydrofolate synthase-like protein OS=Chaetomium thermophilum (strain DSM 1495 / CBS 144.50 / IMI 039719) GN=CTHT_0045900 PE=3 SV=1	6	7.19373	Naa50 - WT	-0.128808	25.5253	-1.18454	0.271994	0.351992	no hit
CTHT_0034440	G0S6C7	Putative uncharacterized protein OS=Chaetomium thermophilum (strain DSM 1495 / CBS 144.50 / IMI 039719) GN=CTHT_0034440 PE=4 SV=1	3	6.82836	Naa50 - WT	-0.164992	23.8069	-1.17985	0.273747	0.353649	no hit
CTHT_0063100	G0SEA9	Methionine aminopeptidase OS=Chaetomium thermophilum (strain DSM 1495 / CBS 144.50 / IMI 039719) GN=CTHT_0063100 PE=3 SV=1	5	6.3756	Naa50 - WT	0.130011	23.9671	1.17613	0.275141	0.354837	no hit
CTHT_0030930	G0S470	Glutaminyl-tRNA synthetase-like protein OS=Chaetomium thermophilum (strain DSM 1495 / CBS 144.50 / IMI 039719) GN=CTHT_0030930 PE=3 SV=1	4	6.3553	Naa50 - WT	0.175041	24.262	1.15612	0.282753	0.364026	no hit
CTHT_0063570	G0SEF6	Putative cell wall protein OS=Chaetomium thermophilum (strain DSM 1495 / CBS 144.50 / IMI 039719) GN=CTHT_0063570 PE=4 SV=1	2	6.52294	Naa50 - WT	0.177392	23.0738	1.14931	0.285384	0.366782	no hit
CTHT_0012610	G0S176	Phosphopantothenate-cysteine ligase-like protein OS=Chaetomium thermophilum (strain DSM 1495 / CBS 144.50 / IMI 039719) GN=CTHT_0012610 PE=4 SV=1	3	6.28865	Naa50 - WT	0.0825686	23.2055	1.14024	0.288915	0.370684	no hit
CTHT_0011310	G0S0U9	Putative uncharacterized protein OS=Chaetomium thermophilum (strain DSM 1495 / CBS 144.50 / IMI 039719) GN=CTHT_0011310 PE=4 SV=1	2	7.08381	Naa50 - WT	0.184926	22.1358	1.10717	0.302101	0.386937	no hit
CTHT_0033420	G0S5S2	Isopentenyl-diphosphate delta-isomerase-like protein OS=Chaetomium thermophilum (strain DSM 1495 / CBS 144.50 / IMI 039719) GN=CTHT_0033420 PE=4 SV=1	6	6.84162	Naa50 - WT	0.0930602	25.068	1.1027	0.303919	0.388601	no hit
CTHT_0026190	G0S6B8	Putative uncharacterized protein OS=Chaetomium thermophilum (strain DSM 1495 / CBS 144.50 / IMI 039719) GN=CTHT_0026190 PE=4 SV=1	3	6.32703	Naa50 - WT	0.14317	23.7077	1.09974	0.305128	0.389481	no hit
CTHT_0046200	G0S9K4	Putative GAMM1 protein OS=Chaetomium thermophilum (strain DSM 1495 / CBS 144.50 / IMI 039719) GN=CTHT_0046200 PE=4 SV=1	3	6.7464	Naa50 - WT	-0.101067	24.1991	-1.08	0.313289	0.399217	no hit
CTHT_0023100	G0S4P9	Adenosine kinase-like protein OS=Chaetomium thermophilum (strain DSM 1495 / CBS 144.50 / IMI 039719) GN=CTHT_0023100 PE=4 SV=1	2	6.88688	Naa50 - WT	-0.102568	24.2234	-1.0783	0.314003	0.399426	no hit
CTHT_0011900	G0S106	Putative uncharacterized protein OS=Chaetomium thermophilum (strain DSM 1495 / CBS 144.50 / IMI 039719) GN=CTHT_0011900 PE=4 SV=1	9	6.79253	Naa50 - WT	0.0961829	25.577	1.07706	0.314521	0.399426	no hit
CTHT_0034790	G0S6G0	Putative uncharacterized protein OS=Chaetomium thermophilum (strain DSM 1495 / CBS 144.50 / IMI 039719) GN=CTHT_0034790 PE=4 SV=1	2	6.63439	Naa50 - WT	0.218151	22.9694	1.07145	0.31688	0.40174	no hit
CTHT_0031290	G0S4K1	Phosphoribosylformylglycinamidine synthase-like protein OS=Chaetomium thermophilum (strain DSM 1495 / CBS 144.50 / IMI 039719) GN=CTHT_0031290 PE=4 SV=1	2	6.21929	Naa50 - WT	-0.0921127	23.2075	-1.06974	0.317603	0.401974	no hit
CTHT_0059300	G0SD84	Proteasome subunit alpha type OS=Chaetomium thermophilum (strain DSM 1495 / CBS 144.50 / IMI 039719) GN=CTHT_0059300 PE=3 SV=1	4	6.73651	Naa50 - WT	0.0920442	24.7003	1.05407	0.324276	0.409727	no hit
CTHT_0066070	G0SGE8	Putative uncharacterized protein OS=Chaetomium thermophilum (strain DSM 1495 / CBS 144.50 / IMI 039719) GN=CTHT_0066070 PE=4 SV=1	3	6.69675	Naa50 - WT	-0.124895	23.6752	-1.05124	0.325491	0.410569	no hit
CTHT_0070140	G0SHI5	Putative uncharacterized protein OS=Chaetomium thermophilum (strain DSM 1495 / CBS 144.50 / IMI 039719) GN=CTHT_0070140 PE=4 SV=1	2	6.0175	Naa50 - WT	-0.0905235	22.4191	-1.03846	0.331031	0.416854	no hit
CTHT_0067500	G0SGT5	Serine/threonine-protein phosphatase OS=Chaetomium thermophilum (strain DSM 1495 / CBS 144.50 / IMI 039719) GN=CTHT_0067500 PE=3 SV=1	3	6.676	Naa50 - WT	-0.158633	23.8952	-1.01206	0.342707	0.430831	no hit
CTHT_0053310	G0SDX2	Putative GTP-binding protein OS=Chaetomium thermophilum (strain DSM 1495 / CBS 144.50 / IMI 039719) GN=CTHT_0053310 PE=4 SV=1	6	7.29775	Naa50 - WT	0.0948231	25.4591	1.01023	0.343531	0.431143	no hit
CTHT_0066360	G0SGH6	Glutathione S-transferase-like protein OS=Chaetomium thermophilum (strain DSM 1495 / CBS 144.50 / IMI 039719) GN=CTHT_0066360 PE=4 SV=1	2	6.20881	Naa50 - WT	0.110149	22.4919	0.990714	0.35238	0.441508	no hit
CTHT_0027920	G0S7F1	Peptidyl-prolyl cis-trans isomerase OS=Chaetomium thermophilum (strain DSM 1495 / CBS 144.50 / IMI 039719) GN=CTHT_0027920 PE=3 SV=1	2	7.02065	Naa50 - WT	0.0868132	23.7673	0.985328	0.354853	0.443863	no hit
CTHT_0016880	G0S2D8	Putative mRNA 3'-end protein OS=Chaetomium thermophilum (strain DSM 1495 / CBS 144.50 / IMI 039719) GN=CTHT_0016880 PE=4 SV=1	2	5.9584	Naa50 - WT	0.145918	22.323	0.982489	0.356162	0.444756	no hit
CTHT_0009260	G0S098	Putative S-adenosylmethionine protein OS=Chaetomium thermophilum (strain DSM 1495 / CBS 144.50 / IMI 039719) GN=CTHT_0009260 PE=3 SV=1	5	7.28121	Naa50 - WT	-0.0791681	25.5659	-0.976195	0.359077	0.447649	no hit
CTHT_0044390	G0S935	Phosphoenolpyruvate carboxykinase-like protein OS=Chaetomium thermophilum (strain DSM 1495 / CBS 144.50 / IMI 039719) GN=CTHT_0044390 PE=3 SV=1	5	7.26592	Naa50 - WT	-0.0841193	24.7082	-0.969703	0.362102	0.45067	no hit
CTHT_0038690	G0S8N2	Putative uncharacterized protein OS=Chaetomium thermophilum (strain DSM 1495 / CBS 144.50 / IMI 039719) GN=CTHT_0038690 PE=4 SV=1	3	6.51466	Naa50 - WT	0.106149	23.9645	0.953817	0.369587	0.45922	no hit
CTHT_0036610	G0S7K2	Putative uncharacterized protein OS=Chaetomium thermophilum (strain DSM 1495 / CBS 144.50 / IMI 039719) GN=CTHT_0036610 PE=4 SV=1	2	6.32637	Naa50 - WT	0.0720764	23.206	0.945508	0.373547	0.463372	no hit
CTHT_0019100	G0S2Z7	Putative uncharacterized protein OS=Chaetomium thermophilum (strain DSM 1495 / CBS 144.50 / IMI 039719) GN=CTHT_0019100 PE=4 SV=1	3	6.98412	Naa50 - WT	-0.10051	24.3306	-0.935184	0.378513	0.468754	no hit
CTHT_0055440	G0SC05	Putative aminoadipate protein OS=Chaetomium thermophilum (strain DSM 1495 / CBS 144.50 / IMI 039719) GN=CTHT_0055440 PE=4 SV=1	4	6.61267	Naa50 - WT	-0.086543	23.7576	-0.930441	0.38081	0.47082	no hit
CTHT_0031390	G0S4L1	Putative mitochondrial 10 kDa heat shock protein OS=Chaetomium thermophilum (strain DSM 1495 / CBS 144.50 / IMI 039719) GN=CTHT_0031390 PE=3 SV=1	4	6.84273	Naa50 - WT	-0.150832	23.594	-0.92806	0.381967	0.471471	no hit
CTHT_0070180	G0SHI9	Putative bifunctional purine biosynthetic protein OS=Chaetomium thermophilum (strain DSM 1495 / CBS 144.50 / IMI 039719) GN=CTHT_0070180 PE=3 SV=1	6	6.77868	Naa50 - WT	0.0768503	24.705	0.91802	0.386876	0.476389	no hit
CTHT_0074200	G0SI21	40S ribosomal protein S21-like protein OS=Chaetomium thermophilum (strain DSM 1495 / CBS 144.50 / IMI 039719) GN=CTHT_0074200 PE=4 SV=1	2	7.75625	Naa50 - WT	0.0779675	23.8816	0.917309	0.387225	0.476389	no hit
CTHT_0006310	G0RYD6	Putative ribosome associated protein OS=Chaetomium thermophilum (strain DSM 1495 / CBS 144.50 / IMI 039719) GN=CTHT_0006310 PE=4 SV=1	6	6.95283	Naa50 - WT	0.0768257	25.1044	0.914668	0.388525	0.477203	no hit
CTHT_0009650	G0S0D7	Ribosomal protein L35-like protein OS=Chaetomium thermophilum (strain DSM 1495 / CBS 144.50 / IMI 039719) GN=CTHT_0009650 PE=3 SV=1	3	7.5956	Naa50 - WT	0.0991649	25.1931	0.908757	0.391445	0.480002	no hit
CTHT_0073000	G0SHQ5	Pyruvate carboxylase OS=Chaetomium thermophilum (strain DSM 1495 / CBS 144.50 / IMI 039719) GN=CTHT_0073000 PE=3 SV=1	12	7.21063	Naa50 - WT	-0.0818762	26.6066	-0.90535	0.393136	0.481286	no hit
CTHT_0054340	G0SBP8	Putative translation initiation factor OS=Chaetomium thermophilum (strain DSM 1495 / CBS 144.50 / IMI 039719) GN=CTHT_0054340 PE=4 SV=1	8	7.29265	Naa50 - WT	-0.103876	26.4096	-0.893498	0.399059	0.487739	no hit
CTHT_0023250	G0S4R4	5-methyltetrahydropteroyltriglutamate-homocysteine methyltransferase-like protein OS=Chaetomium thermophilum (strain DSM 1495 / CBS 144.50 / IMI 039719) GN=CTHT_0023250 PE=3 SV=1	15	7.65195	Naa50 - WT	-0.0701074	26.8981	-0.891611	0.400008	0.488101	no hit
CTHT_0012280	G0S143	Putative uncharacterized protein OS=Chaetomium thermophilum (strain DSM 1495 / CBS 144.50 / IMI 039719) GN=CTHT_0012280 PE=4 SV=1	7	7.09784	Naa50 - WT	0.0771253	25.3271	0.883551	0.40408	0.491632	no hit
CTHT_0058610	G0SCW5	UDP-N-acetylglucosamine pyrophosphorylase-like protein OS=Chaetomium thermophilum (strain DSM 1495 / CBS 144.50 / IMI 039719) GN=CTHT_0058610 PE=4 SV=1	2	6.68389	Naa50 - WT	-0.0765032	23.7939	-0.883281	0.404216	0.491632	no hit
CTHT_0067870	G0SGX1	Mitochondrial 40S ribosomal protein S9-like protein OS=Chaetomium thermophilum (strain DSM 1495 / CBS 144.50 / IMI 039719) GN=CTHT_0067870 PE=3 SV=1	3	6.43854	Naa50 - WT	0.151027	23.7375	0.878128	0.406836	0.494015	no hit
CTHT_0071230	G0SFL1	40S ribosomal protein S14-like protein OS=Chaetomium thermophilum (strain DSM 1495 / CBS 144.50 / IMI 039719) GN=CTHT_0071230 PE=3 SV=1	5	8.16486	Naa50 - WT	0.398563	24.734	0.875988	0.407927	0.494537	no hit
CTHT_0029480	G0S860	Carbon-nitrogen ligase-like protein OS=Chaetomium thermophilum (strain DSM 1495 / CBS 144.50 / IMI 039719) GN=CTHT_0029480 PE=4 SV=1	2	6.74567	Naa50 - WT	0.123279	24.2214	0.874532	0.408671	0.494638	no hit
CTHT_0033790	G0S5V8	Eukaryotic translation initiation factor 3 subunit G OS=Chaetomium thermophilum (strain DSM 1495 / CBS 144.50 / IMI 039719) GN=CTHT_0033790 PE=3 SV=1	5	6.8511	Naa50 - WT	0.0835905	25.0966	0.87256	0.40968	0.495058	no hit
CTHT_0003590	G0RZN4	Eukaryotic translation initiation factor 3-like protein OS=Chaetomium thermophilum (strain DSM 1495 / CBS 144.50 / IMI 039719) GN=CTHT_0003590 PE=4 SV=1	5	7.14232	Naa50 - WT	-0.109086	25.1441	-0.865398	0.413359	0.498698	no hit
CTHT_0072970	G0SHQ2	Putative ribosomal protein OS=Chaetomium thermophilum (strain DSM 1495 / CBS 144.50 / IMI 039719) GN=CTHT_0072970 PE=3 SV=1	6	8.31015	Naa50 - WT	-0.317682	26.1525	-0.863592	0.414291	0.498745	no hit
CTHT_0043740	G0S8X1	Hydroxymethylglutaryl-CoA synthase-like protein OS=Chaetomium thermophilum (strain DSM 1495 / CBS 144.50 / IMI 039719) GN=CTHT_0043740 PE=4 SV=1	4	6.6868	Naa50 - WT	-0.0707877	24.0575	-0.862738	0.414732	0.498745	no hit
CTHT_0007690	G0RYS1	26S protease regulatory subunit 8-like protein OS=Chaetomium thermophilum (strain DSM 1495 / CBS 144.50 / IMI 039719) GN=CTHT_0007690 PE=3 SV=1	3	6.87034	Naa50 - WT	-0.0879805	24.0341	-0.859052	0.416639	0.500235	no hit
CTHT_0029030	G0S816	Putative uncharacterized protein OS=Chaetomium thermophilum (strain DSM 1495 / CBS 144.50 / IMI 039719) GN=CTHT_0029030 PE=4 SV=1	3	6.99598	Naa50 - WT	-0.0784371	24.5227	-0.852741	0.41992	0.503365	no hit
CTHT_0002100	G0RZ88	Ribosomal protein L15 OS=Chaetomium thermophilum (strain DSM 1495 / CBS 144.50 / IMI 039719) GN=CTHT_0002100 PE=3 SV=1	6	8.32998	Naa50 - WT	0.119548	25.8651	0.849317	0.421707	0.504698	no hit
CTHT_0010480	G0S0L9	Putative actin binding protein OS=Chaetomium thermophilum (strain DSM 1495 / CBS 144.50 / IMI 039719) GN=CTHT_0010480 PE=4 SV=1	2	6.4176	Naa50 - WT	0.110673	23.2393	0.84688	0.422982	0.505416	no hit
CTHT_0007480	G0RYQ1	Putative uncharacterized protein OS=Chaetomium thermophilum (strain DSM 1495 / CBS 144.50 / IMI 039719) GN=CTHT_0007480 PE=4 SV=1	5	6.55547	Naa50 - WT	0.0858679	24.6805	0.841723	0.425689	0.50784	no hit
CTHT_0028470	G0S7Q7	Putative asparagine-rich protein OS=Chaetomium thermophilum (strain DSM 1495 / CBS 144.50 / IMI 039719) GN=CTHT_0028470 PE=4 SV=1	5	7.10049	Naa50 - WT	-0.122953	24.7572	-0.835939	0.428741	0.510666	no hit
CTHT_0018780	G0S2X0	Putative uncharacterized protein OS=Chaetomium thermophilum (strain DSM 1495 / CBS 144.50 / IMI 039719) GN=CTHT_0018780 PE=4 SV=1	4	6.86211	Naa50 - WT	-0.0921848	24.8262	-0.817964	0.438322	0.521248	no hit
CTHT_0025200	G0S5W8	Putative uncharacterized protein OS=Chaetomium thermophilum (strain DSM 1495 / CBS 144.50 / IMI 039719) GN=CTHT_0025200 PE=4 SV=1	2	6.67304	Naa50 - WT	0.117138	23.5399	0.808985	0.443163	0.526169	no hit
CTHT_0058840	G0SCY7	Phospho-2-dehydro-3-deoxyheptonate aldolase-like protein OS=Chaetomium thermophilum (strain DSM 1495 / CBS 144.50 / IMI 039719) GN=CTHT_0058840 PE=4 SV=1	2	6.12543	Naa50 - WT	0.133318	22.562	0.796437	0.449991	0.533428	no hit
CTHT_0003440	G0RZM0	Arp2/3 complex 34 kDa subunit-like protein OS=Chaetomium thermophilum (strain DSM 1495 / CBS 144.50 / IMI 039719) GN=CTHT_0003440 PE=4 SV=1	3	6.53512	Naa50 - WT	-0.0622351	24.3356	-0.793031	0.451856	0.534792	no hit
CTHT_0004450	G0RXV7	Putative uncharacterized protein OS=Chaetomium thermophilum (strain DSM 1495 / CBS 144.50 / IMI 039719) GN=CTHT_0004450 PE=4 SV=1	2	6.61909	Naa50 - WT	-0.0871396	23.5453	-0.775603	0.461484	0.545323	no hit
CTHT_0018840	G0S2X5	40S ribosomal protein S27a-like protein OS=Chaetomium thermophilum (strain DSM 1495 / CBS 144.50 / IMI 039719) GN=CTHT_0018840 PE=4 SV=1	6	7.78193	Naa50 - WT	0.0866252	25.6082	0.770582	0.464283	0.547766	no hit
CTHT_0072960	G0SHQ1	Putative clathrin heavy chain protein OS=Chaetomium thermophilum (strain DSM 1495 / CBS 144.50 / IMI 039719) GN=CTHT_0072960 PE=4 SV=1	7	6.71672	Naa50 - WT	0.0948717	25.2834	0.765878	0.466916	0.550005	no hit
CTHT_0058630	G0SCW7	Ubiquitin-like protein OS=Chaetomium thermophilum (strain DSM 1495 / CBS 144.50 / IMI 039719) GN=CTHT_0058630 PE=4 SV=1	3	6.71648	Naa50 - WT	0.149504	24.6668	0.76057	0.469899	0.552649	no hit
CTHT_0047460	G0S9W9	Argininosuccinate lyase-like protein OS=Chaetomium thermophilum (strain DSM 1495 / CBS 144.50 / IMI 039719) GN=CTHT_0047460 PE=3 SV=1	4	7.04521	Naa50 - WT	0.0690931	24.4758	0.749377	0.476231	0.559216	no hit
CTHT_0044080	G0S904	S-methyl-5'-thioadenosine phosphorylase OS=Chaetomium thermophilum (strain DSM 1495 / CBS 144.50 / IMI 039719) GN=CTHT_0044080 PE=3 SV=1	3	6.83437	Naa50 - WT	-0.0663026	24.8261	-0.74369	0.479469	0.561597	no hit
ADK	G0SBP9	Adenylate kinase OS=Chaetomium thermophilum (strain DSM 1495 / CBS 144.50 / IMI 039719) GN=ADK PE=3 SV=1	3	6.40026	Naa50 - WT	-0.120759	23.3534	-0.743181	0.47976	0.561597	no hit
CTHT_0033940	G0S626	Putative uncharacterized protein OS=Chaetomium thermophilum (strain DSM 1495 / CBS 144.50 / IMI 039719) GN=CTHT_0033940 PE=4 SV=1	5	6.75839	Naa50 - WT	-0.0538533	23.6954	-0.739109	0.482089	0.563442	no hit
CTHT_0054260	G0SBP0	Putative uncharacterized protein OS=Chaetomium thermophilum (strain DSM 1495 / CBS 144.50 / IMI 039719) GN=CTHT_0054260 PE=4 SV=1	8	6.40687	Naa50 - WT	0.0599536	24.8629	0.734713	0.484611	0.565506	no hit
CTHT_0037750	G0S867	Malonyltransferase-like protein OS=Chaetomium thermophilum (strain DSM 1495 / CBS 144.50 / IMI 039719) GN=CTHT_0037750 PE=4 SV=1	24	7.45697	Naa50 - WT	0.0762573	27.1546	0.725431	0.489965	0.570863	no hit
CTHT_0062570	G0SE62	Spermidine synthase-like protein OS=Chaetomium thermophilum (strain DSM 1495 / CBS 144.50 / IMI 039719) GN=CTHT_0062570 PE=3 SV=1	5	7.39745	Naa50 - WT	-0.0742553	25.2792	-0.722064	0.491918	0.572246	no hit
CTHT_0008010	G0RZX9	Putative heat shock protein OS=Chaetomium thermophilum (strain DSM 1495 / CBS 144.50 / IMI 039719) GN=CTHT_0008010 PE=3 SV=1	4	6.87177	Naa50 - WT	-0.0755907	24.82	-0.714281	0.496448	0.57662	no hit
CTHT_0003750	G0RZQ0	26S protease subunit RPT4 (26S protease subunit SUG2)-like protein OS=Chaetomium thermophilum (strain DSM 1495 / CBS 144.50 / IMI 039719) GN=CTHT_0003750 PE=3 SV=1	5	6.93557	Naa50 - WT	0.0631133	24.7972	0.699827	0.504933	0.585566	no hit
CTHT_0043130	G0SAQ6	Putative uncharacterized protein OS=Chaetomium thermophilum (strain DSM 1495 / CBS 144.50 / IMI 039719) GN=CTHT_0043130 PE=4 SV=1	16	6.74231	Naa50 - WT	-0.0674125	26.0238	-0.697595	0.506252	0.586186	no hit
CTHT_0025970	G0S697	Putative uncharacterized protein OS=Chaetomium thermophilum (strain DSM 1495 / CBS 144.50 / IMI 039719) GN=CTHT_0025970 PE=4 SV=1	6	7.14463	Naa50 - WT	-0.0886998	23.6373	-0.691164	0.510063	0.589686	no hit
CTHT_0012920	G0S1A6	40S ribosomal protein S4-like protein OS=Chaetomium thermophilum (strain DSM 1495 / CBS 144.50 / IMI 039719) GN=CTHT_0012920 PE=4 SV=1	10	8.57051	Naa50 - WT	0.0916616	26.3092	0.678633	0.517541	0.597408	no hit
CTHT_0037490	G0S7Y9	Putative uncharacterized protein OS=Chaetomium thermophilum (strain DSM 1495 / CBS 144.50 / IMI 039719) GN=CTHT_0037490 PE=4 SV=1	4	6.53454	Naa50 - WT	0.141452	24.2717	0.67009	0.522678	0.602408	no hit
CTHT_0052820	G0SDS5	Putative uncharacterized protein OS=Chaetomium thermophilum (strain DSM 1495 / CBS 144.50 / IMI 039719) GN=CTHT_0052820 PE=4 SV=1	33	6.57207	Naa50 - WT	-0.0704691	26.4877	-0.665188	0.525639	0.604024	no hit
CTHT_0071450	G0SFN1	Cyclopropane-fatty-acyl-phospholipid synthase-like protein OS=Chaetomium thermophilum (strain DSM 1495 / CBS 144.50 / IMI 039719) GN=CTHT_0071450 PE=4 SV=1	6	6.72829	Naa50 - WT	-0.0979957	24.7492	-0.665097	0.525695	0.604024	no hit
CTHT_0017550	G0S2K5	Putative phosphatidylinositol transporter protein OS=Chaetomium thermophilum (strain DSM 1495 / CBS 144.50 / IMI 039719) GN=CTHT_0017550 PE=4 SV=1	4	6.46361	Naa50 - WT	0.050587	23.9234	0.662551	0.527238	0.604868	no hit
CTHT_0014810	G0S1U1	Nicotinate-nucleotide pyrophosphorylase [carboxylating]-like protein OS=Chaetomium thermophilum (strain DSM 1495 / CBS 144.50 / IMI 039719) GN=CTHT_0014810 PE=4 SV=1	10	7.12712	Naa50 - WT	0.0550293	26.2162	0.657447	0.530338	0.607203	no hit
CTHT_0047910	G0SAV4	40S ribosomal protein S2-like protein OS=Chaetomium thermophilum (strain DSM 1495 / CBS 144.50 / IMI 039719) GN=CTHT_0047910 PE=3 SV=1	7	8.39528	Naa50 - WT	0.134478	25.7957	0.656529	0.530897	0.607203	no hit
CTHT_0038390	G0S8K3	Putative actin cytoskeleton-regulatory complex protein OS=Chaetomium thermophilum (strain DSM 1495 / CBS 144.50 / IMI 039719) GN=CTHT_0038390 PE=4 SV=1	6	6.76536	Naa50 - WT	0.063321	25.1599	0.65496	0.531853	0.607368	no hit
CTHT_0073810	G0SHY4	Putative uncharacterized protein OS=Chaetomium thermophilum (strain DSM 1495 / CBS 144.50 / IMI 039719) GN=CTHT_0073810 PE=3 SV=1	2	6.55729	Naa50 - WT	-0.0787263	22.9601	-0.644785	0.538078	0.613417	no hit
CTHT_0053750	G0SBJ0	UTP-glucose-1-phosphate uridylyltransferase-like protein OS=Chaetomium thermophilum (strain DSM 1495 / CBS 144.50 / IMI 039719) GN=CTHT_0053750 PE=4 SV=1	10	7.6832	Naa50 - WT	-0.0595119	26.0097	-0.643626	0.53879	0.613417	no hit
CTHT_0066530	G0SGJ3	DNA replication factor C-like protein OS=Chaetomium thermophilum (strain DSM 1495 / CBS 144.50 / IMI 039719) GN=CTHT_0066530 PE=3 SV=1	2	6.02424	Naa50 - WT	0.0672066	21.6249	0.637646	0.542473	0.614943	no hit
CTHT_0054470	G0SBR1	26S protease regulatory subunit 7-like protein OS=Chaetomium thermophilum (strain DSM 1495 / CBS 144.50 / IMI 039719) GN=CTHT_0054470 PE=3 SV=1	8	6.85095	Naa50 - WT	0.0506111	25.3273	0.637554	0.54253	0.614943	no hit
CTHT_0000620	G0RYU6	Putative uncharacterized protein OS=Chaetomium thermophilum (strain DSM 1495 / CBS 144.50 / IMI 039719) GN=CTHT_0000620 PE=3 SV=1	3	6.58177	Naa50 - WT	-0.0751477	23.9075	-0.637446	0.542597	0.614943	no hit
CTHT_0002740	G0RZF1	UDP-galactopyranose mutase-like protein OS=Chaetomium thermophilum (strain DSM 1495 / CBS 144.50 / IMI 039719) GN=CTHT_0002740 PE=4 SV=1	4	7.11825	Naa50 - WT	0.0726653	24.8392	0.622165	0.552076	0.623868	no hit
CTHT_0056900	G0SCE2	60S ribosomal protein L20 OS=Chaetomium thermophilum (strain DSM 1495 / CBS 144.50 / IMI 039719) GN=CTHT_0056900 PE=3 SV=1	6	7.96787	Naa50 - WT	-0.165531	25.7398	-0.622062	0.55214	0.623868	no hit
CTHT_0043200	G0SAR3	Lactoylglutathione lyase-like protein OS=Chaetomium thermophilum (strain DSM 1495 / CBS 144.50 / IMI 039719) GN=CTHT_0043200 PE=4 SV=1	2	6.78447	Naa50 - WT	0.167378	23.4341	0.612222	0.558297	0.629873	no hit
CTHT_0028920	G0S7V2	Putative ribosomal protein OS=Chaetomium thermophilum (strain DSM 1495 / CBS 144.50 / IMI 039719) GN=CTHT_0028920 PE=4 SV=1	4	6.68998	Naa50 - WT	-0.0920032	24.2865	-0.583241	0.57666	0.649611	no hit
CTHT_0067970	G0SGY1	60S ribosomal protein l17-like protein OS=Chaetomium thermophilum (strain DSM 1495 / CBS 144.50 / IMI 039719) GN=CTHT_0067970 PE=3 SV=1	8	8.29175	Naa50 - WT	0.100548	26.101	0.579441	0.579093	0.651371	no hit
CTHT_0043530	G0S8V2	Alpha subunit-like protein OS=Chaetomium thermophilum (strain DSM 1495 / CBS 144.50 / IMI 039719) GN=CTHT_0043530 PE=4 SV=1	5	7.17392	Naa50 - WT	0.048872	24.3733	0.570376	0.584921	0.656939	no hit
CTHT_0004810	G0RXZ2	Putative GTP-binding protein OS=Chaetomium thermophilum (strain DSM 1495 / CBS 144.50 / IMI 039719) GN=CTHT_0004810 PE=3 SV=1	6	6.95102	Naa50 - WT	-0.049812	25.5983	-0.558712	0.592468	0.663998	no hit
CTHT_0015400	G0S1Z5	Leucyl tRNA synthetase-like protein OS=Chaetomium thermophilum (strain DSM 1495 / CBS 144.50 / IMI 039719) GN=CTHT_0015400 PE=4 SV=1	12	7.03031	Naa50 - WT	-0.0461797	25.8947	-0.557921	0.592982	0.663998	no hit
CTHT_0054170	G0SBN1	60S ribosomal protein L36 OS=Chaetomium thermophilum (strain DSM 1495 / CBS 144.50 / IMI 039719) GN=CTHT_0054170 PE=3 SV=1	5	7.92683	Naa50 - WT	0.0847064	25.4555	0.553838	0.595638	0.665975	no hit
CTHT_0035730	G0S709	Putative uncharacterized protein OS=Chaetomium thermophilum (strain DSM 1495 / CBS 144.50 / IMI 039719) GN=CTHT_0035730 PE=4 SV=1	2	6.23506	Naa50 - WT	-0.0641478	22.9597	-0.551463	0.597186	0.666709	no hit
CTHT_0059780	G0SEU9	Proteasome subunit beta type OS=Chaetomium thermophilum (strain DSM 1495 / CBS 144.50 / IMI 039719) GN=CTHT_0059780 PE=3 SV=1	2	7.29849	Naa50 - WT	0.0401463	23.4908	0.546457	0.600456	0.66936	no hit
CTHT_0029600	G0S8E5	Putative uncharacterized protein OS=Chaetomium thermophilum (strain DSM 1495 / CBS 144.50 / IMI 039719) GN=CTHT_0029600 PE=4 SV=1	3	6.30809	Naa50 - WT	-0.0504194	23.7246	-0.52658	0.613534	0.682922	no hit
CTHT_0073860	G0SHY8	Dehydrogenase-like protein OS=Chaetomium thermophilum (strain DSM 1495 / CBS 144.50 / IMI 039719) GN=CTHT_0073860 PE=3 SV=1	2	6.86378	Naa50 - WT	0.0364052	24.2651	0.523171	0.615793	0.68405	no hit
CTHT_0020910	G0S3G3	Diphosphomevalonate decarboxylase-like protein OS=Chaetomium thermophilum (strain DSM 1495 / CBS 144.50 / IMI 039719) GN=CTHT_0020910 PE=4 SV=1	2	6.60336	Naa50 - WT	0.0466545	24.0547	0.522291	0.616376	0.68405	no hit
CTHT_0060690	G0SF38	Putative histidine biosynthesis trifunctional protein OS=Chaetomium thermophilum (strain DSM 1495 / CBS 144.50 / IMI 039719) GN=CTHT_0060690 PE=3 SV=1	8	6.71164	Naa50 - WT	-0.0384853	24.8794	-0.519656	0.618125	0.684975	no hit
CTHT_0010020	G0S0H3	Putative uncharacterized protein OS=Chaetomium thermophilum (strain DSM 1495 / CBS 144.50 / IMI 039719) GN=CTHT_0010020 PE=4 SV=1	2	5.84614	Naa50 - WT	0.0793623	22.1921	0.503253	0.629075	0.695428	no hit
CTHT_0041870	G0SAD3	Putative uncharacterized protein OS=Chaetomium thermophilum (strain DSM 1495 / CBS 144.50 / IMI 039719) GN=CTHT_0041870 PE=3 SV=1	3	6.87535	Naa50 - WT	-0.0352683	24.3076	-0.502288	0.629722	0.695428	no hit
CTHT_0014490	G0S1R0	60S ribosomal protein L14-like protein OS=Chaetomium thermophilum (strain DSM 1495 / CBS 144.50 / IMI 039719) GN=CTHT_0014490 PE=4 SV=1	6	8.12299	Naa50 - WT	-0.0797011	25.4601	-0.501355	0.630348	0.695428	no hit
CTHT_0037170	G0S7V9	Putative pyridoxine biosynthesis protein OS=Chaetomium thermophilum (strain DSM 1495 / CBS 144.50 / IMI 039719) GN=CTHT_0037170 PE=3 SV=1	10	7.43673	Naa50 - WT	0.0483082	26.376	0.498939	0.631971	0.696192	no hit
CTHT_0002190	G0RZ97	Urease accessory protein ureG-like protein OS=Chaetomium thermophilum (strain DSM 1495 / CBS 144.50 / IMI 039719) GN=CTHT_0002190 PE=3 SV=1	5	6.95131	Naa50 - WT	-0.0668443	25.6495	-0.485743	0.640872	0.704959	no hit
CTHT_0033570	G0S5T7	Putative elongation factor OS=Chaetomium thermophilum (strain DSM 1495 / CBS 144.50 / IMI 039719) GN=CTHT_0033570 PE=4 SV=1	18	8.11668	Naa50 - WT	-0.0452781	27.6742	-0.454026	0.662522	0.727704	no hit
CTHT_0036130	G0S7A2	T-complex protein 1 subunit alpha OS=Chaetomium thermophilum (strain DSM 1495 / CBS 144.50 / IMI 039719) GN=CTHT_0036130 PE=3 SV=1	9	7.30817	Naa50 - WT	0.0406095	25.5407	0.448983	0.665997	0.730448	no hit
CTHT_0036700	G0S7L0	Putative light chain protein OS=Chaetomium thermophilum (strain DSM 1495 / CBS 144.50 / IMI 039719) GN=CTHT_0036700 PE=4 SV=1	2	6.38733	Naa50 - WT	0.0457658	23.5206	0.433234	0.676903	0.740643	no hit
CTHT_0016350	G0S286	Putative uncharacterized protein OS=Chaetomium thermophilum (strain DSM 1495 / CBS 144.50 / IMI 039719) GN=CTHT_0016350 PE=4 SV=1	3	6.48843	Naa50 - WT	-0.0426957	24.1877	-0.432686	0.677284	0.740643	no hit
CTHT_0035890	G0S724	Putative uncharacterized protein OS=Chaetomium thermophilum (strain DSM 1495 / CBS 144.50 / IMI 039719) GN=CTHT_0035890 PE=4 SV=1	2	5.94549	Naa50 - WT	-0.0315856	22.5759	-0.431279	0.678263	0.740643	no hit
CTHT_0023380	G0S4S7	Putative curved DNA-binding protein OS=Chaetomium thermophilum (strain DSM 1495 / CBS 144.50 / IMI 039719) GN=CTHT_0023380 PE=4 SV=1	10	7.28884	Naa50 - WT	0.0556142	26.0506	0.427252	0.681068	0.742622	no hit
CTHT_0013250	G0S1D9	NONE-like protein OS=Chaetomium thermophilum (strain DSM 1495 / CBS 144.50 / IMI 039719) GN=CTHT_0013250 PE=4 SV=1	4	6.60981	Naa50 - WT	0.0953255	24.0838	0.424506	0.682983	0.743626	no hit
CTHT_0022330	G0S428	Putative uncharacterized protein OS=Chaetomium thermophilum (strain DSM 1495 / CBS 144.50 / IMI 039719) GN=CTHT_0022330 PE=4 SV=1	4	6.33341	Naa50 - WT	0.0572406	23.7387	0.420647	0.685679	0.745477	no hit
CTHT_0014020	G0S1L4	26S proteasome regulatory subunit rpn5-like protein OS=Chaetomium thermophilum (strain DSM 1495 / CBS 144.50 / IMI 039719) GN=CTHT_0014020 PE=4 SV=1	3	6.96191	Naa50 - WT	-0.0352854	23.8467	-0.418333	0.687299	0.745779	no hit
CTHT_0014530	G0S1R4	6-phosphofructokinase OS=Chaetomium thermophilum (strain DSM 1495 / CBS 144.50 / IMI 039719) GN=CTHT_0014530 PE=3 SV=1	9	7.31886	Naa50 - WT	0.0304318	25.7495	0.417401	0.687951	0.745779	no hit
CTHT_0063050	G0SEA4	Choline phosphate cytidylyltransferase-like protein OS=Chaetomium thermophilum (strain DSM 1495 / CBS 144.50 / IMI 039719) GN=CTHT_0063050 PE=4 SV=1	2	6.08025	Naa50 - WT	0.047004	22.5206	0.40782	0.694676	0.751979	no hit
CTHT_0043960	G0S8Z2	Putative uncharacterized protein OS=Chaetomium thermophilum (strain DSM 1495 / CBS 144.50 / IMI 039719) GN=CTHT_0043960 PE=4 SV=1	5	6.87558	Naa50 - WT	0.0360767	24.7043	0.393864	0.704524	0.76067	no hit
CTHT_0009760	G0S0E7	Putative uncharacterized protein OS=Chaetomium thermophilum (strain DSM 1495 / CBS 144.50 / IMI 039719) GN=CTHT_0009760 PE=4 SV=1	3	6.23168	Naa50 - WT	-0.0602602	22.7189	-0.393561	0.704738	0.76067	no hit
CTHT_0055170	G0SBX8	Ribosomal protein S8-like protein OS=Chaetomium thermophilum (strain DSM 1495 / CBS 144.50 / IMI 039719) GN=CTHT_0055170 PE=4 SV=1	2	6.76213	Naa50 - WT	0.0505501	24.0743	0.391195	0.706414	0.76138	no hit
CTHT_0017250	G0S2H5	Phosphoketolase-like protein OS=Chaetomium thermophilum (strain DSM 1495 / CBS 144.50 / IMI 039719) GN=CTHT_0017250 PE=3 SV=1	9	7.26367	Naa50 - WT	-0.0314775	26.0936	-0.369746	0.721683	0.776718	no hit
CTHT_0044020	G0S8Z8	Alanine transaminase-like protein OS=Chaetomium thermophilum (strain DSM 1495 / CBS 144.50 / IMI 039719) GN=CTHT_0044020 PE=4 SV=1	8	7.82424	Naa50 - WT	0.0285584	25.6175	0.364361	0.725538	0.779154	no hit
CTHT_0037740	G0S866	Fatty acid synthase alpha subunit-like protein OS=Chaetomium thermophilum (strain DSM 1495 / CBS 144.50 / IMI 039719) GN=CTHT_0037740 PE=3 SV=1	28	7.3709	Naa50 - WT	0.0343644	27.5628	0.363675	0.72603	0.779154	no hit
CTHT_0039010	G0S3V4	Peroxisomal hydratase-dehydrogenase-epimerase-like protein OS=Chaetomium thermophilum (strain DSM 1495 / CBS 144.50 / IMI 039719) GN=CTHT_0039010 PE=3 SV=1	6	6.57356	Naa50 - WT	0.0247705	24.6783	0.360194	0.728527	0.780714	no hit
CTHT_0052500	G0SDP4	Myo-inositol 1-phosphate synthase-like protein OS=Chaetomium thermophilum (strain DSM 1495 / CBS 144.50 / IMI 039719) GN=CTHT_0052500 PE=4 SV=1	14	7.78639	Naa50 - WT	-0.0246859	26.9828	-0.353475	0.733357	0.784587	no hit
CTHT_0009610	G0S0D3	Putative uncharacterized protein OS=Chaetomium thermophilum (strain DSM 1495 / CBS 144.50 / IMI 039719) GN=CTHT_0009610 PE=3 SV=1	6	6.86588	Naa50 - WT	0.035037	24.7299	0.35225	0.734239	0.784587	no hit
CTHT_0023060	G0S4P5	Eukaryotic peptide chain release factor subunit 1-like protein OS=Chaetomium thermophilum (strain DSM 1495 / CBS 144.50 / IMI 039719) GN=CTHT_0023060 PE=4 SV=1	3	6.47096	Naa50 - WT	-0.0261151	23.7617	-0.336361	0.745716	0.795714	no hit
CTHT_0071200	G0SFK8	40S ribosomal protein S19-like protein OS=Chaetomium thermophilum (strain DSM 1495 / CBS 144.50 / IMI 039719) GN=CTHT_0071200 PE=4 SV=1	5	7.92295	Naa50 - WT	0.0379443	26.018	0.327892	0.751862	0.80113	no hit
CTHT_0028130	G0S7H2	Phosphoserine aminotransferase-like protein OS=Chaetomium thermophilum (strain DSM 1495 / CBS 144.50 / IMI 039719) GN=CTHT_0028130 PE=3 SV=1	3	6.70568	Naa50 - WT	0.0256023	24.6488	0.315829	0.760649	0.809339	no hit
CTHT_0048800	G0SB41	Threonyl-tRNA synthetase-like protein OS=Chaetomium thermophilum (strain DSM 1495 / CBS 144.50 / IMI 039719) GN=CTHT_0048800 PE=3 SV=1	5	6.77977	Naa50 - WT	0.0290794	24.6145	0.302228	0.770601	0.818763	no hit
CTHT_0070770	G0SFG9	Enoyl-CoA hydratase-like protein OS=Chaetomium thermophilum (strain DSM 1495 / CBS 144.50 / IMI 039719) GN=CTHT_0070770 PE=3 SV=1	6	7.64688	Naa50 - WT	-0.0349477	26.0955	-0.300239	0.77206	0.81915	no hit
CTHT_0021240	G0S8C4	40S ribosomal protein S7-like protein OS=Chaetomium thermophilum (strain DSM 1495 / CBS 144.50 / IMI 039719) GN=CTHT_0021240 PE=4 SV=1	7	8.37226	Naa50 - WT	-0.0582324	25.6927	-0.297579	0.774013	0.820059	no hit
CTHT_0059400	G0SER2	Putative actin binding protein OS=Chaetomium thermophilum (strain DSM 1495 / CBS 144.50 / IMI 039719) GN=CTHT_0059400 PE=4 SV=1	2	6.40214	Naa50 - WT	-0.055614	22.631	-0.294913	0.775972	0.820972	no hit
CTHT_0040520	G0SA02	Putative very-long-chain protein OS=Chaetomium thermophilum (strain DSM 1495 / CBS 144.50 / IMI 039719) GN=CTHT_0040520 PE=4 SV=1	3	6.51734	Naa50 - WT	-0.0386346	23.4214	-0.291124	0.77876	0.822757	no hit
CTHT_0009550	G0S0C7	Putative uncharacterized protein OS=Chaetomium thermophilum (strain DSM 1495 / CBS 144.50 / IMI 039719) GN=CTHT_0009550 PE=4 SV=1	4	6.93016	Naa50 - WT	-0.0223732	24.6531	-0.288874	0.780416	0.823345	no hit
CTHT_0007540	G0RYQ7	Putative inorganic phosphate transporter protein OS=Chaetomium thermophilum (strain DSM 1495 / CBS 144.50 / IMI 039719) GN=CTHT_0007540 PE=4 SV=1	2	6.67874	Naa50 - WT	-0.0258442	23.3941	-0.271022	0.793604	0.836079	no hit
CTHT_0047930	G0SAV6	Fumarate reductase-like protein OS=Chaetomium thermophilum (strain DSM 1495 / CBS 144.50 / IMI 039719) GN=CTHT_0047930 PE=4 SV=1	9	7.2547	Naa50 - WT	-0.0216279	25.5932	-0.269352	0.794842	0.836205	no hit
CTHT_0027010	G0S6V5	Kynureninase OS=Chaetomium thermophilum (strain DSM 1495 / CBS 144.50 / IMI 039719) GN=CTHT_0027010 PE=3 SV=1	3	6.4775	Naa50 - WT	0.0228294	24.094	0.262917	0.799616	0.840046	no hit
CTHT_0036710	G0S7L1	Putative uncharacterized protein OS=Chaetomium thermophilum (strain DSM 1495 / CBS 144.50 / IMI 039719) GN=CTHT_0036710 PE=4 SV=1	3	6.30504	Naa50 - WT	-0.0604131	23.6018	-0.257808	0.803413	0.841905	no hit
CTHT_0054040	G0SBL8	Actin-related protein 2/3 complex subunit-like protein OS=Chaetomium thermophilum (strain DSM 1495 / CBS 144.50 / IMI 039719) GN=CTHT_0054040 PE=4 SV=1	4	6.67452	Naa50 - WT	-0.0182754	24.1065	-0.257507	0.803637	0.841905	no hit
CTHT_0014470	G0S1Q8	Mitochondrial ATP synthase D chain-like protein OS=Chaetomium thermophilum (strain DSM 1495 / CBS 144.50 / IMI 039719) GN=CTHT_0014470 PE=4 SV=1	4	6.60243	Naa50 - WT	-0.0431821	24.5497	-0.254173	0.806118	0.843323	no hit
CTHT_0013300	G0S1E4	Putative uncharacterized protein OS=Chaetomium thermophilum (strain DSM 1495 / CBS 144.50 / IMI 039719) GN=CTHT_0013300 PE=4 SV=1	5	7.09463	Naa50 - WT	0.0266318	25.4869	0.248947	0.810011	0.846213	no hit
CTHT_0008970	G0S072	Putative uncharacterized protein OS=Chaetomium thermophilum (strain DSM 1495 / CBS 144.50 / IMI 039719) GN=CTHT_0008970 PE=4 SV=1	3	6.41628	Naa50 - WT	0.0214208	23.2358	0.244076	0.813645	0.847642	no hit
CTHT_0006550	G0RYF9	Putative uncharacterized protein OS=Chaetomium thermophilum (strain DSM 1495 / CBS 144.50 / IMI 039719) GN=CTHT_0006550 PE=3 SV=1	5	7.90741	Naa50 - WT	0.0325296	24.6552	0.243914	0.813766	0.847642	no hit
CTHT_0061810	G0SFF0	Putative sorting protein OS=Chaetomium thermophilum (strain DSM 1495 / CBS 144.50 / IMI 039719) GN=CTHT_0061810 PE=3 SV=1	20	7.31797	Naa50 - WT	0.0317637	26.8657	0.242558	0.814779	0.847642	no hit
CTHT_0026160	G0S6B5	T-complex protein 1 subunit theta-like protein OS=Chaetomium thermophilum (strain DSM 1495 / CBS 144.50 / IMI 039719) GN=CTHT_0026160 PE=3 SV=1	19	7.55217	Naa50 - WT	-0.0350213	27.2818	-0.236275	0.819475	0.851344	no hit
CTHT_0067510	G0SGT6	60S ribosomal protein L28-like protein OS=Chaetomium thermophilum (strain DSM 1495 / CBS 144.50 / IMI 039719) GN=CTHT_0067510 PE=3 SV=1	4	8.37178	Naa50 - WT	0.0282294	24.2811	0.230965	0.823451	0.854287	no hit
CTHT_0067840	G0SGW8	Putative calmodulin protein OS=Chaetomium thermophilum (strain DSM 1495 / CBS 144.50 / IMI 039719) GN=CTHT_0067840 PE=4 SV=1	4	6.92027	Naa50 - WT	-0.0514341	23.9957	-0.228126	0.825579	0.855309	no hit
CTHT_0031520	G0S4M3	Aspartate aminotransferase OS=Chaetomium thermophilum (strain DSM 1495 / CBS 144.50 / IMI 039719) GN=CTHT_0031520 PE=3 SV=1	3	6.89525	Naa50 - WT	0.0344768	25.1139	0.212784	0.837104	0.866049	no hit
CTHT_0003760	G0RZQ1	Putative uncharacterized protein OS=Chaetomium thermophilum (strain DSM 1495 / CBS 144.50 / IMI 039719) GN=CTHT_0003760 PE=4 SV=1	8	7.53484	Naa50 - WT	-0.019511	26.3006	-0.208927	0.840008	0.867057	no hit
CTHT_0005690	G0RY75	Ribosomal protein s5-like protein OS=Chaetomium thermophilum (strain DSM 1495 / CBS 144.50 / IMI 039719) GN=CTHT_0005690 PE=4 SV=1	2	6.48227	Naa50 - WT	0.0306824	23.309	0.208411	0.840397	0.867057	no hit
CTHT_0020330	G0S3A7	Putative uncharacterized protein OS=Chaetomium thermophilum (strain DSM 1495 / CBS 144.50 / IMI 039719) GN=CTHT_0020330 PE=4 SV=1	2	6.42174	Naa50 - WT	0.0194375	22.3552	0.175546	0.865247	0.891467	no hit
CTHT_0036100	G0S799	Aminopeptidase-like protein OS=Chaetomium thermophilum (strain DSM 1495 / CBS 144.50 / IMI 039719) GN=CTHT_0036100 PE=4 SV=1	2	6.20668	Naa50 - WT	-0.030583	22.7356	-0.164169	0.873889	0.899132	no hit
CTHT_0030680	G0S447	Peptidyl-prolyl cis-trans isomerase OS=Chaetomium thermophilum (strain DSM 1495 / CBS 144.50 / IMI 039719) GN=CTHT_0030680 PE=3 SV=1	8	7.20781	Naa50 - WT	-0.0142941	26.1776	-0.145505	0.888105	0.911928	no hit
CTHT_0045270	G0S9B9	Putative uncharacterized protein OS=Chaetomium thermophilum (strain DSM 1495 / CBS 144.50 / IMI 039719) GN=CTHT_0045270 PE=4 SV=1	11	6.93385	Naa50 - WT	0.0118896	25.9808	0.144642	0.888764	0.911928	no hit
CTHT_0025650	G0S613	Triosephosphate isomerase OS=Chaetomium thermophilum (strain DSM 1495 / CBS 144.50 / IMI 039719) GN=CTHT_0025650 PE=3 SV=1	5	7.51788	Naa50 - WT	-0.0136175	25.0285	-0.141204	0.891387	0.913367	no hit
CTHT_0030170	G0S3P9	Putative uncharacterized protein OS=Chaetomium thermophilum (strain DSM 1495 / CBS 144.50 / IMI 039719) GN=CTHT_0030170 PE=4 SV=1	4	6.69859	Naa50 - WT	0.0191935	24.6248	0.116698	0.910131	0.930517	no hit
CTHT_0061050	G0SF74	Putative pab1-binding protein OS=Chaetomium thermophilum (strain DSM 1495 / CBS 144.50 / IMI 039719) GN=CTHT_0061050 PE=4 SV=1	2	6.4183	Naa50 - WT	0.0108163	21.6206	0.116016	0.910653	0.930517	no hit
CTHT_0013550	G0S1G8	Putative uncharacterized protein OS=Chaetomium thermophilum (strain DSM 1495 / CBS 144.50 / IMI 039719) GN=CTHT_0013550 PE=4 SV=1	4	6.67192	Naa50 - WT	-0.0142745	23.0235	-0.112947	0.913005	0.930517	no hit
CTHT_0015140	G0S1X1	Urea amidolyase-like protein OS=Chaetomium thermophilum (strain DSM 1495 / CBS 144.50 / IMI 039719) GN=CTHT_0015140 PE=4 SV=1	6	7.00864	Naa50 - WT	-0.0103823	25.1134	-0.112822	0.913101	0.930517	no hit
CTHT_0041970	G0SAE3	40S ribosomal protein S24 OS=Chaetomium thermophilum (strain DSM 1495 / CBS 144.50 / IMI 039719) GN=CTHT_0041970 PE=3 SV=1	3	6.8971	Naa50 - WT	-0.0155004	24.3642	-0.10869	0.916269	0.932475	no hit
CTHT_0042460	G0SAJ0	Fructose-1,6-bisphosphatase-like protein OS=Chaetomium thermophilum (strain DSM 1495 / CBS 144.50 / IMI 039719) GN=CTHT_0042460 PE=3 SV=1	2	6.98949	Naa50 - WT	-0.0117654	23.1314	-0.102808	0.920781	0.935794	no hit
CTHT_0054940	G0SBV6	Fumarate reductase-like protein OS=Chaetomium thermophilum (strain DSM 1495 / CBS 144.50 / IMI 039719) GN=CTHT_0054940 PE=4 SV=1	13	7.39275	Naa50 - WT	0.00822767	26.183	0.0980692	0.92442	0.938217	no hit
CTHT_0066510	G0SGJ1	Imidazoleglycerol-phosphate dehydratase-like protein OS=Chaetomium thermophilum (strain DSM 1495 / CBS 144.50 / IMI 039719) GN=CTHT_0066510 PE=3 SV=1	2	6.67222	Naa50 - WT	0.00687264	23.3218	0.0842055	0.935073	0.947744	no hit
CTHT_0034860	G0S6G7	Coatomer subunit beta OS=Chaetomium thermophilum (strain DSM 1495 / CBS 144.50 / IMI 039719) GN=CTHT_0034860 PE=3 SV=1	4	6.62835	Naa50 - WT	0.0109441	24.4145	0.0797781	0.938479	0.949908	no hit
CTHT_0033240	G0S5K1	Putative ribosomal protein OS=Chaetomium thermophilum (strain DSM 1495 / CBS 144.50 / IMI 039719) GN=CTHT_0033240 PE=4 SV=1	2	6.13087	Naa50 - WT	-0.00611726	23.0483	-0.0684108	0.947228	0.956837	no hit
CTHT_0073550	G0SHV9	Putative uncharacterized protein OS=Chaetomium thermophilum (strain DSM 1495 / CBS 144.50 / IMI 039719) GN=CTHT_0073550 PE=4 SV=1	4	6.27508	Naa50 - WT	0.00685171	23.8818	0.0675607	0.947883	0.956837	no hit
CTHT_0020000	G0S379	40S ribosomal protein S20-like protein OS=Chaetomium thermophilum (strain DSM 1495 / CBS 144.50 / IMI 039719) GN=CTHT_0020000 PE=4 SV=1	6	7.87395	Naa50 - WT	0.00560873	25.5964	0.0608299	0.953067	0.960774	no hit
CTHT_0033320	G0S5K9	26S proteasome regulatory subunit rpn1-like protein OS=Chaetomium thermophilum (strain DSM 1495 / CBS 144.50 / IMI 039719) GN=CTHT_0033320 PE=4 SV=1	10	6.76166	Naa50 - WT	-0.0054718	25.5109	-0.0527081	0.959326	0.965782	no hit
CTHT_0056030	G0SC59	Glycerol-3-phosphate dehydrogenase-like protein OS=Chaetomium thermophilum (strain DSM 1495 / CBS 144.50 / IMI 039719) GN=CTHT_0056030 PE=3 SV=1	2	6.07235	Naa50 - WT	-0.00754167	22.4087	-0.0459087	0.964569	0.969755	no hit
CTHT_0043510	G0S8V0	Putative uncharacterized protein OS=Chaetomium thermophilum (strain DSM 1495 / CBS 144.50 / IMI 039719) GN=CTHT_0043510 PE=4 SV=1	8	6.84015	Naa50 - WT	0.00448913	24.7591	0.0417518	0.967775	0.971672	no hit
CTHT_0065740	G0SGB6	Putative uncharacterized protein OS=Chaetomium thermophilum (strain DSM 1495 / CBS 144.50 / IMI 039719) GN=CTHT_0065740 PE=3 SV=1	4	6.62362	Naa50 - WT	0.00278375	24.0562	0.0287305	0.977821	0.980443	no hit
CTHT_0047130	G0S9T7	Putative uncharacterized protein OS=Chaetomium thermophilum (strain DSM 1495 / CBS 144.50 / IMI 039719) GN=CTHT_0047130 PE=3 SV=1	4	6.5376	Naa50 - WT	-0.00510919	23.9574	-0.0174026	0.986565	0.987885	no hit
CTHT_0036270	G0S7B6	Putative nuclear pore complex protein OS=Chaetomium thermophilum (strain DSM 1495 / CBS 144.50 / IMI 039719) GN=CTHT_0036270 PE=4 SV=1	3	5.88855	Naa50 - WT	-0.000844353	23.2267	-0.00990591	0.992352	0.992352	no hit
CTHT_0014970	G0S1V5	N-acetyltransferase-like protein OS=Chaetomium thermophilum (strain DSM 1495 / CBS 144.50 / IMI 039719) GN=CTHT_0014970 PE=4 SV=1	19	9.21904	(Naa50 - WT) - (Naa15 - WT)	6.66434	25.7974	54.6893	3.99402e-11	2.98753e-08	hit
CTHT_0063490	G0SEE8	Putative uncharacterized protein OS=Chaetomium thermophilum (strain DSM 1495 / CBS 144.50 / IMI 039719) GN=CTHT_0063490 PE=4 SV=1	12	9.04765	(Naa50 - WT) - (Naa15 - WT)	-4.75339	25.3323	-39.0301	5.11387e-10	1.91259e-07	hit
CTHT_0054160	G0SBN0	Putative uncharacterized protein OS=Chaetomium thermophilum (strain DSM 1495 / CBS 144.50 / IMI 039719) GN=CTHT_0054160 PE=4 SV=1	14	8.40906	(Naa50 - WT) - (Naa15 - WT)	3.64917	26.8182	30.2631	3.48119e-09	8.67976e-07	hit
CTHT_0031530	G0S4M4	N-terminal acetyltransferase-like protein OS=Chaetomium thermophilum (strain DSM 1495 / CBS 144.50 / IMI 039719) GN=CTHT_0031530 PE=4 SV=1	40	9.50493	(Naa50 - WT) - (Naa15 - WT)	-3.88449	27.7946	-27.305	7.54589e-09	1.41108e-06	hit
CTHT_0058240	G0SCS3	Putative dynein light chain 1 protein OS=Chaetomium thermophilum (strain DSM 1495 / CBS 144.50 / IMI 039719) GN=CTHT_0058240 PE=4 SV=1	6	8.87724	(Naa50 - WT) - (Naa15 - WT)	6.0836	24.2245	25.5153	1.25549e-08	1.58404e-06	hit
CTHT_0025970	G0S697	Putative uncharacterized protein OS=Chaetomium thermophilum (strain DSM 1495 / CBS 144.50 / IMI 039719) GN=CTHT_0025970 PE=4 SV=1	6	7.14463	(Naa50 - WT) - (Naa15 - WT)	-3.26925	23.6373	-25.4746	1.27062e-08	1.58404e-06	hit
CTHT_0063830	G0SEI1	60S ribosomal protein L10-like protein OS=Chaetomium thermophilum (strain DSM 1495 / CBS 144.50 / IMI 039719) GN=CTHT_0063830 PE=4 SV=1	8	8.13766	(Naa50 - WT) - (Naa15 - WT)	-2.28045	25.3718	-22.5224	3.19807e-08	2.98574e-06	hit
CTHT_0054410	G0SBQ5	Putative 14-3-3 protein OS=Chaetomium thermophilum (strain DSM 1495 / CBS 144.50 / IMI 039719) GN=CTHT_0054410 PE=3 SV=1	10	8.69728	(Naa50 - WT) - (Naa15 - WT)	3.55398	27.0127	22.2097	3.55075e-08	2.98574e-06	hit
CTHT_0005360	G0RY45	40S ribosomal protein S8 OS=Chaetomium thermophilum (strain DSM 1495 / CBS 144.50 / IMI 039719) GN=CTHT_0005360 PE=3 SV=1	8	8.51143	(Naa50 - WT) - (Naa15 - WT)	-2.05001	26.3586	-22.1751	3.59247e-08	2.98574e-06	hit
CTHT_0063640	G0SEG2	60S ribosomal protein l5-like protein OS=Chaetomium thermophilum (strain DSM 1495 / CBS 144.50 / IMI 039719) GN=CTHT_0063640 PE=3 SV=1	7	8.3219	(Naa50 - WT) - (Naa15 - WT)	-1.68471	25.5524	-21.7528	4.14798e-08	3.10269e-06	hit
CTHT_0021290	G0S8C8	Putative heat shock protein OS=Chaetomium thermophilum (strain DSM 1495 / CBS 144.50 / IMI 039719) GN=CTHT_0021290 PE=3 SV=1	2	6.05523	(Naa50 - WT) - (Naa15 - WT)	-2.27201	20.6984	-21.0141	5.36963e-08	3.65135e-06	hit
CTHT_0067510	G0SGT6	60S ribosomal protein L28-like protein OS=Chaetomium thermophilum (strain DSM 1495 / CBS 144.50 / IMI 039719) GN=CTHT_0067510 PE=3 SV=1	4	8.37178	(Naa50 - WT) - (Naa15 - WT)	-2.53317	24.2811	-20.7257	5.95323e-08	3.71084e-06	hit
CTHT_0062880	G0SE88	Mitochondrial import receptor subunit-like protein OS=Chaetomium thermophilum (strain DSM 1495 / CBS 144.50 / IMI 039719) GN=CTHT_0062880 PE=4 SV=1	10	7.26782	(Naa50 - WT) - (Naa15 - WT)	-2.37904	25.3968	-19.8001	8.3709e-08	4.81649e-06	hit
CTHT_0063590	G0SEF8	Ubiquitin carboxyl-terminal hydrolase OS=Chaetomium thermophilum (strain DSM 1495 / CBS 144.50 / IMI 039719) GN=CTHT_0063590 PE=3 SV=1	13	7.25053	(Naa50 - WT) - (Naa15 - WT)	-3.09292	24.5687	-19.2649	1.02667e-07	5.28595e-06	hit
CTHT_0009740	G0S0E5	60S ribosomal protein l9-like protein OS=Chaetomium thermophilum (strain DSM 1495 / CBS 144.50 / IMI 039719) GN=CTHT_0009740 PE=4 SV=1	4	7.82923	(Naa50 - WT) - (Naa15 - WT)	-2.14569	24.7359	-18.9554	1.15827e-07	5.28595e-06	hit
CTHT_0023650	G0S507	60S ribosomal protein L25-like protein OS=Chaetomium thermophilum (strain DSM 1495 / CBS 144.50 / IMI 039719) GN=CTHT_0023650 PE=3 SV=1	4	7.38205	(Naa50 - WT) - (Naa15 - WT)	-1.90878	24.4746	-18.8873	1.18968e-07	5.28595e-06	hit
CTHT_0046600	G0S9P2	Putative uncharacterized protein OS=Chaetomium thermophilum (strain DSM 1495 / CBS 144.50 / IMI 039719) GN=CTHT_0046600 PE=4 SV=1	11	7.04977	(Naa50 - WT) - (Naa15 - WT)	-2.62913	24.8206	-18.7096	1.2764e-07	5.28595e-06	hit
CTHT_0064880	G0SG34	Putative uncharacterized protein OS=Chaetomium thermophilum (strain DSM 1495 / CBS 144.50 / IMI 039719) GN=CTHT_0064880 PE=4 SV=1	7	6.40034	(Naa50 - WT) - (Naa15 - WT)	-1.48969	23.8933	-18.5997	1.33355e-07	5.28595e-06	hit
CTHT_0058830	G0SCY6	Putative uncharacterized protein OS=Chaetomium thermophilum (strain DSM 1495 / CBS 144.50 / IMI 039719) GN=CTHT_0058830 PE=4 SV=1	5	7.92325	(Naa50 - WT) - (Naa15 - WT)	-3.64835	23.9276	-18.4835	1.3972e-07	5.28595e-06	hit
CTHT_0005070	G0RY17	40S ribosomal protein s23-like protein OS=Chaetomium thermophilum (strain DSM 1495 / CBS 144.50 / IMI 039719) GN=CTHT_0005070 PE=3 SV=1	5	8.15254	(Naa50 - WT) - (Naa15 - WT)	-1.59633	25.61	-18.3926	1.44934e-07	5.28595e-06	hit
CTHT_0070090	G0SHI0	40S ribosomal protein S22-like protein OS=Chaetomium thermophilum (strain DSM 1495 / CBS 144.50 / IMI 039719) GN=CTHT_0070090 PE=3 SV=1	6	7.68896	(Naa50 - WT) - (Naa15 - WT)	-1.50499	24.1161	-18.244	1.53944e-07	5.28595e-06	hit
CTHT_0074200	G0SI21	40S ribosomal protein S21-like protein OS=Chaetomium thermophilum (strain DSM 1495 / CBS 144.50 / IMI 039719) GN=CTHT_0074200 PE=4 SV=1	2	7.75625	(Naa50 - WT) - (Naa15 - WT)	-1.54861	23.8816	-18.2198	1.55469e-07	5.28595e-06	hit
CTHT_0061540	G0SFC3	60S ribosomal protein L4-like protein OS=Chaetomium thermophilum (strain DSM 1495 / CBS 144.50 / IMI 039719) GN=CTHT_0061540 PE=4 SV=1	10	7.96619	(Naa50 - WT) - (Naa15 - WT)	-1.43907	25.944	-18.0472	1.66863e-07	5.30279e-06	hit
CTHT_0013430	G0S1F7	Putative uncharacterized protein OS=Chaetomium thermophilum (strain DSM 1495 / CBS 144.50 / IMI 039719) GN=CTHT_0013430 PE=4 SV=1	15	7.49862	(Naa50 - WT) - (Naa15 - WT)	-1.60692	25.7289	-17.9999	1.70143e-07	5.30279e-06	hit
CTHT_0067070	G0SGP3	Ribosomal protein P0-like protein OS=Chaetomium thermophilum (strain DSM 1495 / CBS 144.50 / IMI 039719) GN=CTHT_0067070 PE=3 SV=1	2	8.37764	(Naa50 - WT) - (Naa15 - WT)	-1.96965	24.0981	-17.8058	1.84408e-07	5.51748e-06	hit
CTHT_0047160	G0S9U0	Putative guanine nucleotide-binding protein OS=Chaetomium thermophilum (strain DSM 1495 / CBS 144.50 / IMI 039719) GN=CTHT_0047160 PE=4 SV=1	5	8.37677	(Naa50 - WT) - (Naa15 - WT)	-1.97684	24.4575	-17.5887	2.01987e-07	5.81101e-06	hit
CTHT_0021400	G0S3I7	Putative thiamin pyrophosphate binding protein OS=Chaetomium thermophilum (strain DSM 1495 / CBS 144.50 / IMI 039719) GN=CTHT_0021400 PE=3 SV=1	4	6.48798	(Naa50 - WT) - (Naa15 - WT)	1.33143	24.0249	17.3159	2.26821e-07	6.24264e-06	hit
CTHT_0011760	G0S0Z3	60S ribosomal protein l21-like protein OS=Chaetomium thermophilum (strain DSM 1495 / CBS 144.50 / IMI 039719) GN=CTHT_0011760 PE=4 SV=1	7	8.18032	(Naa50 - WT) - (Naa15 - WT)	-1.87486	25.6476	-17.2465	2.33682e-07	6.24264e-06	hit
CTHT_0045230	G0S9B5	60S ribosomal protein L18 OS=Chaetomium thermophilum (strain DSM 1495 / CBS 144.50 / IMI 039719) GN=CTHT_0045230 PE=3 SV=1	8	8.39746	(Naa50 - WT) - (Naa15 - WT)	-1.91606	25.6508	-16.9317	2.67865e-07	6.90906e-06	hit
CTHT_0020000	G0S379	40S ribosomal protein S20-like protein OS=Chaetomium thermophilum (strain DSM 1495 / CBS 144.50 / IMI 039719) GN=CTHT_0020000 PE=4 SV=1	6	7.87395	(Naa50 - WT) - (Naa15 - WT)	-1.53595	25.5964	-16.6582	3.02186e-07	7.5345e-06	hit
CTHT_0002720	G0RZE9	60S ribosomal protein L27 OS=Chaetomium thermophilum (strain DSM 1495 / CBS 144.50 / IMI 039719) GN=CTHT_0002720 PE=3 SV=1	7	7.87553	(Naa50 - WT) - (Naa15 - WT)	-1.72139	25.2064	-16.1958	3.72144e-07	8.97948e-06	hit
CTHT_0045000	G0S992	60S ribosomal protein L13 OS=Chaetomium thermophilum (strain DSM 1495 / CBS 144.50 / IMI 039719) GN=CTHT_0045000 PE=3 SV=1	9	8.00558	(Naa50 - WT) - (Naa15 - WT)	-1.45647	26.3785	-15.972	4.12459e-07	9.23746e-06	hit
CTHT_0016910	G0S2E1	Putative uncharacterized protein OS=Chaetomium thermophilum (strain DSM 1495 / CBS 144.50 / IMI 039719) GN=CTHT_0016910 PE=4 SV=1	3	6.26734	(Naa50 - WT) - (Naa15 - WT)	-1.51383	23.0897	-15.9624	4.14285e-07	9.23746e-06	hit
CTHT_0009640	G0S0D6	60S ribosomal protein L6 OS=Chaetomium thermophilum (strain DSM 1495 / CBS 144.50 / IMI 039719) GN=CTHT_0009640 PE=3 SV=1	8	7.40297	(Naa50 - WT) - (Naa15 - WT)	-1.30406	25.7199	-15.8916	4.28124e-07	9.23746e-06	hit
CTHT_0063820	G0SEI0	60S ribosomal protein l30-like protein OS=Chaetomium thermophilum (strain DSM 1495 / CBS 144.50 / IMI 039719) GN=CTHT_0063820 PE=3 SV=1	3	7.21572	(Naa50 - WT) - (Naa15 - WT)	-1.74991	24.1974	-15.8319	4.40191e-07	9.23746e-06	hit
CTHT_0023090	G0S4P8	60S ribosomal protein L2-like protein OS=Chaetomium thermophilum (strain DSM 1495 / CBS 144.50 / IMI 039719) GN=CTHT_0023090 PE=4 SV=1	9	8.35574	(Naa50 - WT) - (Naa15 - WT)	-2.06409	26.0405	-15.7733	4.52397e-07	9.23746e-06	hit
CTHT_0018830	G0S2X4	40S ribosomal protein S26-like protein OS=Chaetomium thermophilum (strain DSM 1495 / CBS 144.50 / IMI 039719) GN=CTHT_0018830 PE=4 SV=1	4	7.91956	(Naa50 - WT) - (Naa15 - WT)	-1.78831	24.573	-15.7368	4.60211e-07	9.23746e-06	hit
CTHT_0014390	G0S1Q0	Putative uncharacterized protein OS=Chaetomium thermophilum (strain DSM 1495 / CBS 144.50 / IMI 039719) GN=CTHT_0014390 PE=4 SV=1	2	6.80667	(Naa50 - WT) - (Naa15 - WT)	-1.91435	22.385	-15.6952	4.69283e-07	9.23746e-06	hit
CTHT_0028580	G0S7R8	Putative farnesyl pyrophosphate protein OS=Chaetomium thermophilum (strain DSM 1495 / CBS 144.50 / IMI 039719) GN=CTHT_0028580 PE=3 SV=1	3	7.34549	(Naa50 - WT) - (Naa15 - WT)	1.29625	25.1322	15.2834	5.70948e-07	1.09505e-05	hit
CTHT_0007360	G0RYN9	60S ribosomal protein L26-like protein OS=Chaetomium thermophilum (strain DSM 1495 / CBS 144.50 / IMI 039719) GN=CTHT_0007360 PE=3 SV=1	8	8.32547	(Naa50 - WT) - (Naa15 - WT)	-1.33578	26.4233	-15.0759	6.31427e-07	1.15225e-05	hit
CTHT_0006550	G0RYF9	Putative uncharacterized protein OS=Chaetomium thermophilum (strain DSM 1495 / CBS 144.50 / IMI 039719) GN=CTHT_0006550 PE=3 SV=1	5	7.90741	(Naa50 - WT) - (Naa15 - WT)	-2.01053	24.6552	-15.0754	6.31583e-07	1.15225e-05	hit
CTHT_0017560	G0S2K6	Putative uncharacterized protein OS=Chaetomium thermophilum (strain DSM 1495 / CBS 144.50 / IMI 039719) GN=CTHT_0017560 PE=4 SV=1	4	7.22055	(Naa50 - WT) - (Naa15 - WT)	1.43747	24.9869	14.9181	6.82268e-07	1.21509e-05	no hit
CTHT_0005340	G0RY43	40S ribosomal protein S6 OS=Chaetomium thermophilum (strain DSM 1495 / CBS 144.50 / IMI 039719) GN=CTHT_0005340 PE=3 SV=1	6	8.35622	(Naa50 - WT) - (Naa15 - WT)	-2.14197	24.5448	-14.8425	7.08261e-07	1.23205e-05	hit
CTHT_0002850	G0RZG2	Putative uncharacterized protein OS=Chaetomium thermophilum (strain DSM 1495 / CBS 144.50 / IMI 039719) GN=CTHT_0002850 PE=3 SV=1	5	7.38744	(Naa50 - WT) - (Naa15 - WT)	1.76844	25.4434	14.3442	9.10303e-07	1.52843e-05	no hit
CTHT_0002100	G0RZ88	Ribosomal protein L15 OS=Chaetomium thermophilum (strain DSM 1495 / CBS 144.50 / IMI 039719) GN=CTHT_0002100 PE=3 SV=1	6	8.32998	(Naa50 - WT) - (Naa15 - WT)	-2.01629	25.8651	-14.3246	9.19512e-07	1.52843e-05	hit
CTHT_0014380	G0S1P9	60S ribosomal protein L24-like protein OS=Chaetomium thermophilum (strain DSM 1495 / CBS 144.50 / IMI 039719) GN=CTHT_0014380 PE=4 SV=1	6	8.01732	(Naa50 - WT) - (Naa15 - WT)	-1.53253	25.3934	-14.0253	1.07354e-06	1.74567e-05	hit
CTHT_0074440	G0SI44	60S ribosomal protein l23-like protein OS=Chaetomium thermophilum (strain DSM 1495 / CBS 144.50 / IMI 039719) GN=CTHT_0074440 PE=3 SV=1	3	7.37251	(Naa50 - WT) - (Naa15 - WT)	-1.93987	24.637	-13.7637	1.23232e-06	1.96122e-05	hit
CTHT_0034930	G0S6H4	Putative uncharacterized protein OS=Chaetomium thermophilum (strain DSM 1495 / CBS 144.50 / IMI 039719) GN=CTHT_0034930 PE=4 SV=1	3	6.48077	(Naa50 - WT) - (Naa15 - WT)	1.05874	24.0496	13.3203	1.56575e-06	2.43996e-05	hit
CTHT_0014630	G0S1S4	Ribosomal protein s27-like protein OS=Chaetomium thermophilum (strain DSM 1495 / CBS 144.50 / IMI 039719) GN=CTHT_0014630 PE=4 SV=1	2	7.43831	(Naa50 - WT) - (Naa15 - WT)	-1.36474	23.5025	-13.2275	1.64775e-06	2.51534e-05	hit
CTHT_0015350	G0S1Z0	40S ribosomal protein s5-like protein OS=Chaetomium thermophilum (strain DSM 1495 / CBS 144.50 / IMI 039719) GN=CTHT_0015350 PE=3 SV=1	9	8.20659	(Naa50 - WT) - (Naa15 - WT)	-1.10843	25.6646	-13.09	1.77832e-06	2.66037e-05	hit
CTHT_0012920	G0S1A6	40S ribosomal protein S4-like protein OS=Chaetomium thermophilum (strain DSM 1495 / CBS 144.50 / IMI 039719) GN=CTHT_0012920 PE=4 SV=1	10	8.57051	(Naa50 - WT) - (Naa15 - WT)	-1.7625	26.3092	-13.049	1.81953e-06	2.66864e-05	hit
CTHT_0044440	G0S940	RNA recognition motif-containing protein OS=Chaetomium thermophilum (strain DSM 1495 / CBS 144.50 / IMI 039719) GN=CTHT_0044440 PE=4 SV=1	5	6.41682	(Naa50 - WT) - (Naa15 - WT)	0.934402	24.1108	12.9188	1.95752e-06	2.81582e-05	no hit
CTHT_0074400	G0SI40	Putative uncharacterized protein OS=Chaetomium thermophilum (strain DSM 1495 / CBS 144.50 / IMI 039719) GN=CTHT_0074400 PE=4 SV=1	11	7.69116	(Naa50 - WT) - (Naa15 - WT)	-3.886	24.6207	-12.8491	2.03625e-06	2.8738e-05	hit
CTHT_0009940	G0S0G5	Putative uncharacterized protein OS=Chaetomium thermophilum (strain DSM 1495 / CBS 144.50 / IMI 039719) GN=CTHT_0009940 PE=4 SV=1	11	6.94886	(Naa50 - WT) - (Naa15 - WT)	-1.98984	24.7277	-12.733	2.1753e-06	3.01319e-05	hit
CTHT_0023560	G0S4Z9	Ribosomal protein OS=Chaetomium thermophilum (strain DSM 1495 / CBS 144.50 / IMI 039719) GN=CTHT_0023560 PE=3 SV=1	6	7.94201	(Naa50 - WT) - (Naa15 - WT)	-1.32548	25.4172	-12.5932	2.35724e-06	3.20584e-05	hit
CTHT_0068840	G0SH61	60S ribosomal protein L16-like protein OS=Chaetomium thermophilum (strain DSM 1495 / CBS 144.50 / IMI 039719) GN=CTHT_0068840 PE=3 SV=1	10	8.60891	(Naa50 - WT) - (Naa15 - WT)	-2.15275	25.7801	-12.5533	2.41234e-06	3.2222e-05	hit
CTHT_0004490	G0RXW1	60S ribosomal protein L3-like protein OS=Chaetomium thermophilum (strain DSM 1495 / CBS 144.50 / IMI 039719) GN=CTHT_0004490 PE=3 SV=1	18	8.63742	(Naa50 - WT) - (Naa15 - WT)	-1.77583	26.9018	-12.5131	2.46919e-06	3.22847e-05	hit
CTHT_0071220	G0SFL0	60S ribosomal protein l7-like protein OS=Chaetomium thermophilum (strain DSM 1495 / CBS 144.50 / IMI 039719) GN=CTHT_0071220 PE=4 SV=1	7	8.1004	(Naa50 - WT) - (Naa15 - WT)	-1.28241	25.607	-12.4895	2.50336e-06	3.22847e-05	hit
CTHT_0036910	G0S7N0	Putative uncharacterized protein OS=Chaetomium thermophilum (strain DSM 1495 / CBS 144.50 / IMI 039719) GN=CTHT_0036910 PE=4 SV=1	3	6.22829	(Naa50 - WT) - (Naa15 - WT)	1.26271	23.3588	12.3803	2.66821e-06	3.33208e-05	hit
CTHT_0047080	G0S9T3	Ribosomal protein L19 OS=Chaetomium thermophilum (strain DSM 1495 / CBS 144.50 / IMI 039719) GN=CTHT_0047080 PE=3 SV=1	9	7.90543	(Naa50 - WT) - (Naa15 - WT)	-1.09526	25.4606	-12.3774	2.67279e-06	3.33208e-05	hit
CTHT_0009120	G0S084	40S ribosomal protein s15-like protein OS=Chaetomium thermophilum (strain DSM 1495 / CBS 144.50 / IMI 039719) GN=CTHT_0009120 PE=3 SV=1	4	7.13887	(Naa50 - WT) - (Naa15 - WT)	-2.01141	24.3241	-12.3381	2.73525e-06	3.35405e-05	hit
CTHT_0014490	G0S1R0	60S ribosomal protein L14-like protein OS=Chaetomium thermophilum (strain DSM 1495 / CBS 144.50 / IMI 039719) GN=CTHT_0014490 PE=4 SV=1	6	8.12299	(Naa50 - WT) - (Naa15 - WT)	-1.9563	25.4601	-12.306	2.78748e-06	3.36296e-05	hit
CTHT_0028780	G0S7T8	Putative uncharacterized protein OS=Chaetomium thermophilum (strain DSM 1495 / CBS 144.50 / IMI 039719) GN=CTHT_0028780 PE=3 SV=1	11	8.31336	(Naa50 - WT) - (Naa15 - WT)	-2.06782	25.6855	-12.2373	2.90313e-06	3.44689e-05	hit
CTHT_0012530	G0S168	Fumarate hydratase-like protein OS=Chaetomium thermophilum (strain DSM 1495 / CBS 144.50 / IMI 039719) GN=CTHT_0012530 PE=3 SV=1	13	7.93426	(Naa50 - WT) - (Naa15 - WT)	1.01223	26.7863	11.9251	3.50106e-06	4.09186e-05	no hit
CTHT_0065470	G0SG89	60S ribosomal protein L38-like protein OS=Chaetomium thermophilum (strain DSM 1495 / CBS 144.50 / IMI 039719) GN=CTHT_0065470 PE=3 SV=1	3	6.88014	(Naa50 - WT) - (Naa15 - WT)	-1.46906	23.9676	-11.6055	4.26071e-06	4.84497e-05	hit
CTHT_0047910	G0SAV4	40S ribosomal protein S2-like protein OS=Chaetomium thermophilum (strain DSM 1495 / CBS 144.50 / IMI 039719) GN=CTHT_0047910 PE=3 SV=1	7	8.39528	(Naa50 - WT) - (Naa15 - WT)	-2.37593	25.7957	-11.5994	4.27701e-06	4.84497e-05	hit
CTHT_0014480	G0S1Q9	Putative uncharacterized protein OS=Chaetomium thermophilum (strain DSM 1495 / CBS 144.50 / IMI 039719) GN=CTHT_0014480 PE=4 SV=1	4	7.12944	(Naa50 - WT) - (Naa15 - WT)	-1.80049	24.0125	-11.576	4.33974e-06	4.84497e-05	hit
CTHT_0026360	G0S6I7	40S ribosomal protein S3-like protein OS=Chaetomium thermophilum (strain DSM 1495 / CBS 144.50 / IMI 039719) GN=CTHT_0026360 PE=3 SV=1	12	8.25152	(Naa50 - WT) - (Naa15 - WT)	-1.49531	25.7271	-11.503	4.54245e-06	4.96518e-05	hit
CTHT_0029650	G0S8F0	Orotate phosphoribosyltransferase-like protein OS=Chaetomium thermophilum (strain DSM 1495 / CBS 144.50 / IMI 039719) GN=CTHT_0029650 PE=3 SV=1	2	6.64215	(Naa50 - WT) - (Naa15 - WT)	1.23963	22.9713	11.4899	4.58018e-06	4.96518e-05	no hit
CTHT_0044200	G0S916	Putative uncharacterized protein OS=Chaetomium thermophilum (strain DSM 1495 / CBS 144.50 / IMI 039719) GN=CTHT_0044200 PE=3 SV=1	11	7.35755	(Naa50 - WT) - (Naa15 - WT)	1.11921	26.5813	11.2666	5.27585e-06	5.63763e-05	hit
CTHT_0021240	G0S8C4	40S ribosomal protein S7-like protein OS=Chaetomium thermophilum (strain DSM 1495 / CBS 144.50 / IMI 039719) GN=CTHT_0021240 PE=4 SV=1	7	8.37226	(Naa50 - WT) - (Naa15 - WT)	-2.17375	25.6927	-11.1083	5.84129e-06	6.15393e-05	hit
CTHT_0026460	G0S6J7	Putative ribosomal protein OS=Chaetomium thermophilum (strain DSM 1495 / CBS 144.50 / IMI 039719) GN=CTHT_0026460 PE=3 SV=1	10	8.14962	(Naa50 - WT) - (Naa15 - WT)	-1.33761	26.6846	-10.9576	6.44369e-06	6.69427e-05	hit
CTHT_0044100	G0S906	Putative SCP160 protein OS=Chaetomium thermophilum (strain DSM 1495 / CBS 144.50 / IMI 039719) GN=CTHT_0044100 PE=4 SV=1	15	7.18705	(Naa50 - WT) - (Naa15 - WT)	-1.1964	26.0338	-10.8014	7.14281e-06	7.31893e-05	hit
CTHT_0003530	G0RZM9	40S ribosomal protein S13-like protein OS=Chaetomium thermophilum (strain DSM 1495 / CBS 144.50 / IMI 039719) GN=CTHT_0003530 PE=3 SV=1	3	7.15732	(Naa50 - WT) - (Naa15 - WT)	-1.60934	24.1278	-10.7506	7.38813e-06	7.46801e-05	hit
CTHT_0028730	G0S7T3	Putative uncharacterized protein OS=Chaetomium thermophilum (strain DSM 1495 / CBS 144.50 / IMI 039719) GN=CTHT_0028730 PE=4 SV=1	5	6.41712	(Naa50 - WT) - (Naa15 - WT)	1.01965	23.5475	10.7285	7.49768e-06	7.47769e-05	hit
CTHT_0059140	G0SD68	Putative 60S ribosomal protein OS=Chaetomium thermophilum (strain DSM 1495 / CBS 144.50 / IMI 039719) GN=CTHT_0059140 PE=4 SV=1	7	7.89894	(Naa50 - WT) - (Naa15 - WT)	-1.36947	25.9149	-10.3831	9.47449e-06	9.32489e-05	hit
CTHT_0070080	G0SHH9	40S ribosomal protein S12 OS=Chaetomium thermophilum (strain DSM 1495 / CBS 144.50 / IMI 039719) GN=CTHT_0070080 PE=3 SV=1	6	7.14634	(Naa50 - WT) - (Naa15 - WT)	-1.12968	24.4962	-10.344	9.73279e-06	9.45471e-05	hit
CTHT_0052850	G0SDS8	60S ribosomal protein L22-like protein OS=Chaetomium thermophilum (strain DSM 1495 / CBS 144.50 / IMI 039719) GN=CTHT_0052850 PE=4 SV=1	3	7.53743	(Naa50 - WT) - (Naa15 - WT)	-1.55899	24.9636	-10.3165	9.91948e-06	9.50685e-05	hit
CTHT_0006480	G0RYF2	Putative uncharacterized protein OS=Chaetomium thermophilum (strain DSM 1495 / CBS 144.50 / IMI 039719) GN=CTHT_0006480 PE=4 SV=1	4	7.17607	(Naa50 - WT) - (Naa15 - WT)	-2.15398	23.9474	-10.2989	1.00407e-05	9.50685e-05	hit
CTHT_0011210	G0S0T9	Putative uncharacterized protein OS=Chaetomium thermophilum (strain DSM 1495 / CBS 144.50 / IMI 039719) GN=CTHT_0011210 PE=4 SV=1	4	6.6039	(Naa50 - WT) - (Naa15 - WT)	0.850563	24.76	10.2133	1.06556e-05	9.96301e-05	no hit
CTHT_0071430	G0SFN0	Ribosomal protein l34-like protein OS=Chaetomium thermophilum (strain DSM 1495 / CBS 144.50 / IMI 039719) GN=CTHT_0071430 PE=4 SV=1	5	7.63114	(Naa50 - WT) - (Naa15 - WT)	-0.99058	25.6133	-10.1678	1.10003e-05	0.000100406	no hit
CTHT_0029480	G0S860	Carbon-nitrogen ligase-like protein OS=Chaetomium thermophilum (strain DSM 1495 / CBS 144.50 / IMI 039719) GN=CTHT_0029480 PE=4 SV=1	2	6.74567	(Naa50 - WT) - (Naa15 - WT)	1.43318	24.2214	10.1669	1.10071e-05	0.000100406	no hit
CTHT_0069060	G0SH82	Phosphoribosylglycinamide formyltransferase-like protein OS=Chaetomium thermophilum (strain DSM 1495 / CBS 144.50 / IMI 039719) GN=CTHT_0069060 PE=4 SV=1	2	6.50466	(Naa50 - WT) - (Naa15 - WT)	1.41447	22.9574	10.1039	1.15051e-05	0.000103564	hit
CTHT_0013170	G0S1D1	2-methylcitrate dehydratase-like protein OS=Chaetomium thermophilum (strain DSM 1495 / CBS 144.50 / IMI 039719) GN=CTHT_0013170 PE=4 SV=1	6	7.62	(Naa50 - WT) - (Naa15 - WT)	0.792905	25.7189	10.0885	1.16302e-05	0.000103564	no hit
CTHT_0007430	G0RYP6	Heat shock protein 70-like protein OS=Chaetomium thermophilum (strain DSM 1495 / CBS 144.50 / IMI 039719) GN=CTHT_0007430 PE=3 SV=1	18	8.43844	(Naa50 - WT) - (Naa15 - WT)	0.996706	27.8771	10.0287	1.21327e-05	0.000106768	no hit
CTHT_0045260	G0S9B8	Putative uncharacterized protein OS=Chaetomium thermophilum (strain DSM 1495 / CBS 144.50 / IMI 039719) GN=CTHT_0045260 PE=4 SV=1	6	7.01468	(Naa50 - WT) - (Naa15 - WT)	1.08096	25.4595	9.95497	1.27853e-05	0.000111202	no hit
CTHT_0027580	G0S764	Putative uncharacterized protein OS=Chaetomium thermophilum (strain DSM 1495 / CBS 144.50 / IMI 039719) GN=CTHT_0027580 PE=4 SV=1	9	7.32845	(Naa50 - WT) - (Naa15 - WT)	0.722746	25.8854	9.84109	1.38727e-05	0.000119273	no hit
CTHT_0032880	G0S5G5	Ubiquitin carboxyl-terminal hydrolase-like protein OS=Chaetomium thermophilum (strain DSM 1495 / CBS 144.50 / IMI 039719) GN=CTHT_0032880 PE=4 SV=1	2	6.47379	(Naa50 - WT) - (Naa15 - WT)	0.871796	22.8666	9.73603	1.49686e-05	0.000127233	no hit
CTHT_0068060	G0SGZ0	Putative nitroreductase family protein OS=Chaetomium thermophilum (strain DSM 1495 / CBS 144.50 / IMI 039719) GN=CTHT_0068060 PE=4 SV=1	4	6.77637	(Naa50 - WT) - (Naa15 - WT)	0.856616	24.6616	9.64281	1.60229e-05	0.000134665	no hit
CTHT_0060290	G0SF00	40S ribosomal protein S11-like protein OS=Chaetomium thermophilum (strain DSM 1495 / CBS 144.50 / IMI 039719) GN=CTHT_0060290 PE=3 SV=1	6	7.5646	(Naa50 - WT) - (Naa15 - WT)	-0.959479	24.9469	-9.52702	1.74504e-05	0.000145032	no hit
CTHT_0013300	G0S1E4	Putative uncharacterized protein OS=Chaetomium thermophilum (strain DSM 1495 / CBS 144.50 / IMI 039719) GN=CTHT_0013300 PE=4 SV=1	5	7.09463	(Naa50 - WT) - (Naa15 - WT)	1.00715	25.4869	9.41458	1.89745e-05	0.000155966	no hit
CTHT_0026110	G0S6B0	60S ribosomal protein L43-like protein OS=Chaetomium thermophilum (strain DSM 1495 / CBS 144.50 / IMI 039719) GN=CTHT_0026110 PE=4 SV=1	6	7.55544	(Naa50 - WT) - (Naa15 - WT)	-1.45716	25.1662	-9.34405	2.00065e-05	0.000162661	hit
CTHT_0054400	G0SBQ4	Putative uncharacterized protein OS=Chaetomium thermophilum (strain DSM 1495 / CBS 144.50 / IMI 039719) GN=CTHT_0054400 PE=4 SV=1	4	7.2883	(Naa50 - WT) - (Naa15 - WT)	1.46305	24.8313	9.28469	2.0924e-05	0.000168292	no hit
CTHT_0055350	G0SBZ6	60S ribosomal protein L44-like protein OS=Chaetomium thermophilum (strain DSM 1495 / CBS 144.50 / IMI 039719) GN=CTHT_0055350 PE=3 SV=1	2	6.9324	(Naa50 - WT) - (Naa15 - WT)	-0.964893	24.1438	-9.21232	2.21072e-05	0.000175917	no hit
CTHT_0064950	G0SG41	Putative nucleoside protein OS=Chaetomium thermophilum (strain DSM 1495 / CBS 144.50 / IMI 039719) GN=CTHT_0064950 PE=3 SV=1	4	8.00209	(Naa50 - WT) - (Naa15 - WT)	1.01455	25.659	9.19637	2.23778e-05	0.000176196	no hit
CTHT_0054170	G0SBN1	60S ribosomal protein L36 OS=Chaetomium thermophilum (strain DSM 1495 / CBS 144.50 / IMI 039719) GN=CTHT_0054170 PE=3 SV=1	5	7.92683	(Naa50 - WT) - (Naa15 - WT)	-1.39876	25.4555	-9.14557	2.32652e-05	0.000181275	hit
CTHT_0067970	G0SGY1	60S ribosomal protein l17-like protein OS=Chaetomium thermophilum (strain DSM 1495 / CBS 144.50 / IMI 039719) GN=CTHT_0067970 PE=3 SV=1	8	8.29175	(Naa50 - WT) - (Naa15 - WT)	-1.5731	26.101	-9.06557	2.47439e-05	0.000189495	hit
CTHT_0023060	G0S4P5	Eukaryotic peptide chain release factor subunit 1-like protein OS=Chaetomium thermophilum (strain DSM 1495 / CBS 144.50 / IMI 039719) GN=CTHT_0023060 PE=4 SV=1	3	6.47096	(Naa50 - WT) - (Naa15 - WT)	-0.703007	23.7617	-9.05469	2.49529e-05	0.000189495	no hit
CTHT_0011310	G0S0U9	Putative uncharacterized protein OS=Chaetomium thermophilum (strain DSM 1495 / CBS 144.50 / IMI 039719) GN=CTHT_0011310 PE=4 SV=1	2	7.08381	(Naa50 - WT) - (Naa15 - WT)	-1.51127	22.1358	-9.04812	2.50802e-05	0.000189495	hit
CTHT_0009650	G0S0D7	Ribosomal protein L35-like protein OS=Chaetomium thermophilum (strain DSM 1495 / CBS 144.50 / IMI 039719) GN=CTHT_0009650 PE=3 SV=1	3	7.5956	(Naa50 - WT) - (Naa15 - WT)	-0.977099	25.1931	-8.95423	2.69802e-05	0.000201812	no hit
CTHT_0073860	G0SHY8	Dehydrogenase-like protein OS=Chaetomium thermophilum (strain DSM 1495 / CBS 144.50 / IMI 039719) GN=CTHT_0073860 PE=3 SV=1	2	6.86378	(Naa50 - WT) - (Naa15 - WT)	0.604906	24.2651	8.69297	3.31739e-05	0.000245684	no hit
CTHT_0052500	G0SDP4	Myo-inositol 1-phosphate synthase-like protein OS=Chaetomium thermophilum (strain DSM 1495 / CBS 144.50 / IMI 039719) GN=CTHT_0052500 PE=4 SV=1	14	7.78639	(Naa50 - WT) - (Naa15 - WT)	0.594192	26.9828	8.50818	3.85171e-05	0.000282459	no hit
CTHT_0027310	G0S6Y4	Eukaryotic translation initiation factor 3-like protein OS=Chaetomium thermophilum (strain DSM 1495 / CBS 144.50 / IMI 039719) GN=CTHT_0027310 PE=3 SV=1	17	7.10319	(Naa50 - WT) - (Naa15 - WT)	-0.717713	26.3213	-8.46298	3.99664e-05	0.000287246	no hit
CTHT_0037740	G0S866	Fatty acid synthase alpha subunit-like protein OS=Chaetomium thermophilum (strain DSM 1495 / CBS 144.50 / IMI 039719) GN=CTHT_0037740 PE=3 SV=1	28	7.3709	(Naa50 - WT) - (Naa15 - WT)	-0.799318	27.5628	-8.45909	4.00939e-05	0.000287246	no hit
CTHT_0065710	G0SGB3	Putative uncharacterized protein OS=Chaetomium thermophilum (strain DSM 1495 / CBS 144.50 / IMI 039719) GN=CTHT_0065710 PE=4 SV=1	4	6.6784	(Naa50 - WT) - (Naa15 - WT)	-0.792676	24.1649	-8.45217	4.0322e-05	0.000287246	no hit
CTHT_0045060	G0S998	Putative uncharacterized protein OS=Chaetomium thermophilum (strain DSM 1495 / CBS 144.50 / IMI 039719) GN=CTHT_0045060 PE=4 SV=1	2	6.2855	(Naa50 - WT) - (Naa15 - WT)	-0.965629	22.7651	-8.42769	4.11405e-05	0.000290312	no hit
CTHT_0068800	G0SH58	Succinyl-CoA ligase-like protein OS=Chaetomium thermophilum (strain DSM 1495 / CBS 144.50 / IMI 039719) GN=CTHT_0068800 PE=3 SV=1	6	7.37879	(Naa50 - WT) - (Naa15 - WT)	0.594239	25.1301	8.38159	4.27328e-05	0.00029873	no hit
CTHT_0031390	G0S4L1	Putative mitochondrial 10 kDa heat shock protein OS=Chaetomium thermophilum (strain DSM 1495 / CBS 144.50 / IMI 039719) GN=CTHT_0031390 PE=3 SV=1	4	6.84273	(Naa50 - WT) - (Naa15 - WT)	1.35692	23.594	8.34905	4.38984e-05	0.000304037	no hit
CTHT_0002610	G0RZD8	40S ribosomal protein s10-like protein OS=Chaetomium thermophilum (strain DSM 1495 / CBS 144.50 / IMI 039719) GN=CTHT_0002610 PE=4 SV=1	6	8.07142	(Naa50 - WT) - (Naa15 - WT)	-1.23855	25.229	-8.3323	4.4512e-05	0.000304399	hit
CTHT_0033190	G0S5J6	Putative uncharacterized protein OS=Chaetomium thermophilum (strain DSM 1495 / CBS 144.50 / IMI 039719) GN=CTHT_0033190 PE=4 SV=1	7	6.85973	(Naa50 - WT) - (Naa15 - WT)	-0.685777	24.7142	-8.31518	4.51493e-05	0.000304399	no hit
CTHT_0020780	G0S3F0	Putative uncharacterized protein OS=Chaetomium thermophilum (strain DSM 1495 / CBS 144.50 / IMI 039719) GN=CTHT_0020780 PE=4 SV=1	3	6.5505	(Naa50 - WT) - (Naa15 - WT)	1.00594	24.0838	8.31459	4.51715e-05	0.000304399	no hit
CTHT_0027000	G0S6V4	60S ribosomal protein L32-like protein OS=Chaetomium thermophilum (strain DSM 1495 / CBS 144.50 / IMI 039719) GN=CTHT_0027000 PE=4 SV=1	6	7.56136	(Naa50 - WT) - (Naa15 - WT)	-0.973472	25.2285	-8.29801	4.57989e-05	0.000305871	no hit
CTHT_0045890	G0S9H3	Eukaryotic translation initiation factor 3-like protein OS=Chaetomium thermophilum (strain DSM 1495 / CBS 144.50 / IMI 039719) GN=CTHT_0045890 PE=4 SV=1	6	7.19581	(Naa50 - WT) - (Naa15 - WT)	-0.706478	25.581	-8.17587	5.07322e-05	0.000334977	no hit
CTHT_0059350	G0SEQ7	V-ATPase C subunit (Vacuolar proton pump C subunit)-like protein OS=Chaetomium thermophilum (strain DSM 1495 / CBS 144.50 / IMI 039719) GN=CTHT_0059350 PE=4 SV=1	4	6.25069	(Naa50 - WT) - (Naa15 - WT)	0.745227	24.237	8.16724	5.11027e-05	0.000334977	no hit
CTHT_0029880	G0S8H3	Putative uncharacterized protein OS=Chaetomium thermophilum (strain DSM 1495 / CBS 144.50 / IMI 039719) GN=CTHT_0029880 PE=3 SV=1	20	7.56586	(Naa50 - WT) - (Naa15 - WT)	0.845099	27.3928	8.15805	5.15005e-05	0.000334977	no hit
CTHT_0042550	G0SAJ9	60S ribosomal protein L8-like protein OS=Chaetomium thermophilum (strain DSM 1495 / CBS 144.50 / IMI 039719) GN=CTHT_0042550 PE=4 SV=1	9	8.26028	(Naa50 - WT) - (Naa15 - WT)	-1.05288	26.3413	-8.11073	5.36042e-05	0.000344395	hit
CTHT_0011770	G0S0Z4	40S ribosomal protein s9-like protein OS=Chaetomium thermophilum (strain DSM 1495 / CBS 144.50 / IMI 039719) GN=CTHT_0011770 PE=3 SV=1	5	8.21181	(Naa50 - WT) - (Naa15 - WT)	-1.669	25.6037	-8.10492	5.38692e-05	0.000344395	hit
CTHT_0063540	G0SEF3	Putative cytochrome b-c1 complex protein OS=Chaetomium thermophilum (strain DSM 1495 / CBS 144.50 / IMI 039719) GN=CTHT_0063540 PE=4 SV=1	3	6.78775	(Naa50 - WT) - (Naa15 - WT)	1.04183	23.898	8.05427	5.62418e-05	0.000356516	no hit
CTHT_0026380	G0S6I9	Putative uncharacterized protein OS=Chaetomium thermophilum (strain DSM 1495 / CBS 144.50 / IMI 039719) GN=CTHT_0026380 PE=4 SV=1	10	7.01754	(Naa50 - WT) - (Naa15 - WT)	0.782408	25.461	8.00339	5.87431e-05	0.000367343	no hit
CTHT_0068430	G0SH24	Kinesin-like protein OS=Chaetomium thermophilum (strain DSM 1495 / CBS 144.50 / IMI 039719) GN=CTHT_0068430 PE=3 SV=1	2	5.95422	(Naa50 - WT) - (Naa15 - WT)	-0.602218	22.6355	-7.99965	5.8932e-05	0.000367343	no hit
CTHT_0051700	G0SDG5	Indoleamine 2,3-dioxygenase-like protein OS=Chaetomium thermophilum (strain DSM 1495 / CBS 144.50 / IMI 039719) GN=CTHT_0051700 PE=4 SV=1	3	6.77921	(Naa50 - WT) - (Naa15 - WT)	0.675105	24.7356	7.97462	6.02123e-05	0.000372221	no hit
CTHT_0062190	G0SE27	Putative uncharacterized protein OS=Chaetomium thermophilum (strain DSM 1495 / CBS 144.50 / IMI 039719) GN=CTHT_0062190 PE=4 SV=1	3	6.58696	(Naa50 - WT) - (Naa15 - WT)	-0.737256	24.2753	-7.94333	6.18571e-05	0.000379255	no hit
CTHT_0055170	G0SBX8	Ribosomal protein S8-like protein OS=Chaetomium thermophilum (strain DSM 1495 / CBS 144.50 / IMI 039719) GN=CTHT_0055170 PE=4 SV=1	2	6.76213	(Naa50 - WT) - (Naa15 - WT)	1.02496	24.0743	7.93194	6.24684e-05	0.000379889	no hit
CTHT_0067480	G0SGT3	Trimethyllysine dioxygenase-like protein OS=Chaetomium thermophilum (strain DSM 1495 / CBS 144.50 / IMI 039719) GN=CTHT_0067480 PE=4 SV=1	4	7.13422	(Naa50 - WT) - (Naa15 - WT)	-0.664057	24.6456	-7.9177	6.32422e-05	0.000381493	no hit
CTHT_0013660	G0S1H9	Putative uncharacterized protein OS=Chaetomium thermophilum (strain DSM 1495 / CBS 144.50 / IMI 039719) GN=CTHT_0013660 PE=4 SV=1	7	6.73322	(Naa50 - WT) - (Naa15 - WT)	-0.583503	24.7401	-7.89993	6.42225e-05	0.00038285	no hit
CTHT_0001660	G0RZ45	Putative uncharacterized protein OS=Chaetomium thermophilum (strain DSM 1495 / CBS 144.50 / IMI 039719) GN=CTHT_0001660 PE=3 SV=1	2	5.9023	(Naa50 - WT) - (Naa15 - WT)	1.31925	22.1478	7.89512	6.44908e-05	0.00038285	hit
CTHT_0060780	G0SF47	Putative nuclear movement protein OS=Chaetomium thermophilum (strain DSM 1495 / CBS 144.50 / IMI 039719) GN=CTHT_0060780 PE=4 SV=1	2	6.28805	(Naa50 - WT) - (Naa15 - WT)	1.2364	22.2192	7.82037	6.8826e-05	0.000401039	no hit
CTHT_0018840	G0S2X5	40S ribosomal protein S27a-like protein OS=Chaetomium thermophilum (strain DSM 1495 / CBS 144.50 / IMI 039719) GN=CTHT_0018840 PE=4 SV=1	6	7.78193	(Naa50 - WT) - (Naa15 - WT)	-0.879082	25.6082	-7.81995	6.8851e-05	0.000401039	no hit
CTHT_0034160	G0S647	Putative uncharacterized protein OS=Chaetomium thermophilum (strain DSM 1495 / CBS 144.50 / IMI 039719) GN=CTHT_0034160 PE=4 SV=1	3	5.99754	(Naa50 - WT) - (Naa15 - WT)	-0.842318	21.8525	-7.81478	6.91631e-05	0.000401039	no hit
CTHT_0071550	G0SFP0	Putative uncharacterized protein OS=Chaetomium thermophilum (strain DSM 1495 / CBS 144.50 / IMI 039719) GN=CTHT_0071550 PE=4 SV=1	18	6.98399	(Naa50 - WT) - (Naa15 - WT)	-0.815283	26.2059	-7.72876	7.45891e-05	0.000429174	no hit
CTHT_0054540	G0SBR7	40S ribosomal protein S16-like protein OS=Chaetomium thermophilum (strain DSM 1495 / CBS 144.50 / IMI 039719) GN=CTHT_0054540 PE=3 SV=1	5	8.13524	(Naa50 - WT) - (Naa15 - WT)	-1.054	25.3496	-7.68943	7.7227e-05	0.00044096	hit
CTHT_0020140	G0S391	Putative uncharacterized protein OS=Chaetomium thermophilum (strain DSM 1495 / CBS 144.50 / IMI 039719) GN=CTHT_0020140 PE=3 SV=1	4	7.02155	(Naa50 - WT) - (Naa15 - WT)	1.03219	24.3065	7.64326	8.04577e-05	0.000455927	hit
CTHT_0060270	G0SEZ8	6-phosphogluconate dehydrogenase, decarboxylating OS=Chaetomium thermophilum (strain DSM 1495 / CBS 144.50 / IMI 039719) GN=CTHT_0060270 PE=3 SV=1	7	7.78941	(Naa50 - WT) - (Naa15 - WT)	0.744237	25.3306	7.63471	8.10726e-05	0.000455957	no hit
CTHT_0066360	G0SGH6	Glutathione S-transferase-like protein OS=Chaetomium thermophilum (strain DSM 1495 / CBS 144.50 / IMI 039719) GN=CTHT_0066360 PE=4 SV=1	2	6.20881	(Naa50 - WT) - (Naa15 - WT)	0.845417	22.4919	7.60393	8.33295e-05	0.000465153	no hit
CTHT_0029030	G0S816	Putative uncharacterized protein OS=Chaetomium thermophilum (strain DSM 1495 / CBS 144.50 / IMI 039719) GN=CTHT_0029030 PE=4 SV=1	3	6.99598	(Naa50 - WT) - (Naa15 - WT)	0.696063	24.5227	7.56735	8.61031e-05	0.000477075	no hit
CTHT_0037750	G0S867	Malonyltransferase-like protein OS=Chaetomium thermophilum (strain DSM 1495 / CBS 144.50 / IMI 039719) GN=CTHT_0037750 PE=4 SV=1	24	7.45697	(Naa50 - WT) - (Naa15 - WT)	-0.793762	27.1546	-7.55101	8.73752e-05	0.000480564	no hit
CTHT_0051990	G0SDJ3	Translation initiation factor 3-like protein OS=Chaetomium thermophilum (strain DSM 1495 / CBS 144.50 / IMI 039719) GN=CTHT_0051990 PE=4 SV=1	7	7.17477	(Naa50 - WT) - (Naa15 - WT)	-0.744728	25.4817	-7.46309	9.45919e-05	0.000516458	no hit
CTHT_0044900	G0S983	Xanthine phosphoribosyltransferase-like protein OS=Chaetomium thermophilum (strain DSM 1495 / CBS 144.50 / IMI 039719) GN=CTHT_0044900 PE=4 SV=1	2	6.50136	(Naa50 - WT) - (Naa15 - WT)	0.826109	24.1468	7.42596	9.78371e-05	0.000528243	no hit
CTHT_0063670	G0SEG5	Coenzyme A synthetase-like protein OS=Chaetomium thermophilum (strain DSM 1495 / CBS 144.50 / IMI 039719) GN=CTHT_0063670 PE=4 SV=1	3	6.05162	(Naa50 - WT) - (Naa15 - WT)	0.597401	22.6573	7.42231	9.81629e-05	0.000528243	no hit
CTHT_0020050	G0S383	Eukaryotic translation initiation factor 3 subunit E OS=Chaetomium thermophilum (strain DSM 1495 / CBS 144.50 / IMI 039719) GN=CTHT_0020050 PE=3 SV=1	6	7.13904	(Naa50 - WT) - (Naa15 - WT)	-0.759769	25.026	-7.3959	0.000100556	0.000537255	no hit
CTHT_0070770	G0SFG9	Enoyl-CoA hydratase-like protein OS=Chaetomium thermophilum (strain DSM 1495 / CBS 144.50 / IMI 039719) GN=CTHT_0070770 PE=3 SV=1	6	7.64688	(Naa50 - WT) - (Naa15 - WT)	0.85611	26.0955	7.35493	0.000104397	0.000553825	no hit
CTHT_0032490	G0S573	Putative rRNA binding protein OS=Chaetomium thermophilum (strain DSM 1495 / CBS 144.50 / IMI 039719) GN=CTHT_0032490 PE=4 SV=1	3	6.63859	(Naa50 - WT) - (Naa15 - WT)	-0.565667	24.0051	-7.25635	0.000114331	0.000602251	no hit
CTHT_0001700	G0RZ49	Putative GTP binding protein OS=Chaetomium thermophilum (strain DSM 1495 / CBS 144.50 / IMI 039719) GN=CTHT_0001700 PE=3 SV=1	5	7.23288	(Naa50 - WT) - (Naa15 - WT)	-0.580247	24.6955	-7.23612	0.000116498	0.000607682	no hit
CTHT_0036890	G0S7M8	3-hydroxyisobutyrate dehydrogenase-like protein OS=Chaetomium thermophilum (strain DSM 1495 / CBS 144.50 / IMI 039719) GN=CTHT_0036890 PE=4 SV=1	4	6.38236	(Naa50 - WT) - (Naa15 - WT)	0.892003	24.3383	7.23161	0.000116987	0.000607682	no hit
CTHT_0052830	G0SDS6	Putative sequence-specific DNA binding protein OS=Chaetomium thermophilum (strain DSM 1495 / CBS 144.50 / IMI 039719) GN=CTHT_0052830 PE=4 SV=1	2	6.55883	(Naa50 - WT) - (Naa15 - WT)	1.17953	23.5362	7.21434	0.000118881	0.000613262	hit
CTHT_0038440	G0S8K8	Putative uncharacterized protein OS=Chaetomium thermophilum (strain DSM 1495 / CBS 144.50 / IMI 039719) GN=CTHT_0038440 PE=4 SV=1	2	6.84615	(Naa50 - WT) - (Naa15 - WT)	0.562658	24.2408	7.18952	0.000121664	0.00062332	no hit
CTHT_0073550	G0SHV9	Putative uncharacterized protein OS=Chaetomium thermophilum (strain DSM 1495 / CBS 144.50 / IMI 039719) GN=CTHT_0073550 PE=4 SV=1	4	6.27508	(Naa50 - WT) - (Naa15 - WT)	0.728164	23.8818	7.18001	0.00012275	0.000624607	no hit
CTHT_0066780	G0SGL7	Transketolase-like protein OS=Chaetomium thermophilum (strain DSM 1495 / CBS 144.50 / IMI 039719) GN=CTHT_0066780 PE=4 SV=1	8	7.75038	(Naa50 - WT) - (Naa15 - WT)	0.504521	25.9013	7.13868	0.000127595	0.000644873	no hit
CTHT_0024020	G0S543	Adenylosuccinate lyase-like protein OS=Chaetomium thermophilum (strain DSM 1495 / CBS 144.50 / IMI 039719) GN=CTHT_0024020 PE=4 SV=1	10	7.72845	(Naa50 - WT) - (Naa15 - WT)	0.581675	26.3953	7.12353	0.000129424	0.000647077	no hit
CTHT_0037790	G0S871	40S ribosomal protein S17-like protein OS=Chaetomium thermophilum (strain DSM 1495 / CBS 144.50 / IMI 039719) GN=CTHT_0037790 PE=3 SV=1	2	7.66384	(Naa50 - WT) - (Naa15 - WT)	-1.43935	22.9015	-7.12076	0.000129761	0.000647077	hit
CTHT_0032980	G0S5H5	Putative uncharacterized protein OS=Chaetomium thermophilum (strain DSM 1495 / CBS 144.50 / IMI 039719) GN=CTHT_0032980 PE=4 SV=1	3	6.64391	(Naa50 - WT) - (Naa15 - WT)	0.613335	24.4168	6.98093	0.000148148	0.00073387	no hit
CTHT_0012610	G0S176	Phosphopantothenate-cysteine ligase-like protein OS=Chaetomium thermophilum (strain DSM 1495 / CBS 144.50 / IMI 039719) GN=CTHT_0012610 PE=4 SV=1	3	6.28865	(Naa50 - WT) - (Naa15 - WT)	0.503933	23.2055	6.95915	0.000151265	0.000744383	no hit
CTHT_0049010	G0SB60	26S proteasome regulatory subunit rpn12-like protein OS=Chaetomium thermophilum (strain DSM 1495 / CBS 144.50 / IMI 039719) GN=CTHT_0049010 PE=4 SV=1	4	6.73349	(Naa50 - WT) - (Naa15 - WT)	0.626504	24.7756	6.8897	0.000161703	0.000790548	no hit
CTHT_0008410	G0S017	Putative uncharacterized protein OS=Chaetomium thermophilum (strain DSM 1495 / CBS 144.50 / IMI 039719) GN=CTHT_0008410 PE=4 SV=1	2	6.14873	(Naa50 - WT) - (Naa15 - WT)	0.717679	21.4786	6.87944	0.000163313	0.000793233	no hit
CTHT_0048450	G0SB06	Putative uncharacterized protein OS=Chaetomium thermophilum (strain DSM 1495 / CBS 144.50 / IMI 039719) GN=CTHT_0048450 PE=4 SV=1	2	6.36316	(Naa50 - WT) - (Naa15 - WT)	0.616428	23.4092	6.86843	0.000165058	0.000796537	no hit
CTHT_0020910	G0S3G3	Diphosphomevalonate decarboxylase-like protein OS=Chaetomium thermophilum (strain DSM 1495 / CBS 144.50 / IMI 039719) GN=CTHT_0020910 PE=4 SV=1	2	6.60336	(Naa50 - WT) - (Naa15 - WT)	0.606179	24.0547	6.78608	0.0001788	0.000857324	no hit
CTHT_0058460	G0SCU5	Putative uncharacterized protein OS=Chaetomium thermophilum (strain DSM 1495 / CBS 144.50 / IMI 039719) GN=CTHT_0058460 PE=3 SV=1	11	7.90384	(Naa50 - WT) - (Naa15 - WT)	0.650167	26.7931	6.69098	0.000196279	0.000933612	no hit
CTHT_0015240	G0S1Y0	Putative calcium ion binding protein OS=Chaetomium thermophilum (strain DSM 1495 / CBS 144.50 / IMI 039719) GN=CTHT_0015240 PE=4 SV=1	4	6.48216	(Naa50 - WT) - (Naa15 - WT)	0.580839	24.0871	6.6862	0.000197207	0.000933612	no hit
CTHT_0058870	G0SCZ0	Putative uncharacterized protein OS=Chaetomium thermophilum (strain DSM 1495 / CBS 144.50 / IMI 039719) GN=CTHT_0058870 PE=4 SV=1	2	6.09887	(Naa50 - WT) - (Naa15 - WT)	0.727202	22.6192	6.63106	0.000208265	0.000979761	no hit
CTHT_0053440	G0SDY4	Putative uncharacterized protein OS=Chaetomium thermophilum (strain DSM 1495 / CBS 144.50 / IMI 039719) GN=CTHT_0053440 PE=4 SV=1	5	6.84909	(Naa50 - WT) - (Naa15 - WT)	0.655952	25.0468	6.55164	0.000225422	0.00105385	no hit
CTHT_0024790	G0S5M4	UPF0045 protein ECM15-like protein OS=Chaetomium thermophilum (strain DSM 1495 / CBS 144.50 / IMI 039719) GN=CTHT_0024790 PE=4 SV=1	3	6.51741	(Naa50 - WT) - (Naa15 - WT)	0.601741	24.1834	6.52914	0.000230564	0.00106808	no hit
CTHT_0055850	G0SC42	Putative uncharacterized protein OS=Chaetomium thermophilum (strain DSM 1495 / CBS 144.50 / IMI 039719) GN=CTHT_0055850 PE=4 SV=1	5	7.23811	(Naa50 - WT) - (Naa15 - WT)	-0.549995	24.9067	-6.51616	0.000233592	0.00106808	no hit
CTHT_0044390	G0S935	Phosphoenolpyruvate carboxykinase-like protein OS=Chaetomium thermophilum (strain DSM 1495 / CBS 144.50 / IMI 039719) GN=CTHT_0044390 PE=3 SV=1	5	7.26592	(Naa50 - WT) - (Naa15 - WT)	-0.565192	24.7082	-6.51537	0.000233778	0.00106808	no hit
CTHT_0031300	G0S4K2	Small glutamine-rich tetratricopeptide repeat-containing protein 2-like protein OS=Chaetomium thermophilum (strain DSM 1495 / CBS 144.50 / IMI 039719) GN=CTHT_0031300 PE=4 SV=1	10	7.19801	(Naa50 - WT) - (Naa15 - WT)	0.574017	25.8073	6.51367	0.000234177	0.00106808	no hit
CTHT_0071200	G0SFK8	40S ribosomal protein S19-like protein OS=Chaetomium thermophilum (strain DSM 1495 / CBS 144.50 / IMI 039719) GN=CTHT_0071200 PE=4 SV=1	5	7.92295	(Naa50 - WT) - (Naa15 - WT)	-0.750931	26.018	-6.48909	0.000240046	0.00108821	no hit
CTHT_0004500	G0RXW2	Putative uncharacterized protein OS=Chaetomium thermophilum (strain DSM 1495 / CBS 144.50 / IMI 039719) GN=CTHT_0004500 PE=4 SV=1	2	6.37698	(Naa50 - WT) - (Naa15 - WT)	-0.551051	22.5207	-6.47202	0.000244217	0.00110045	no hit
CTHT_0000100	G0RXR3	Proteasome subunit beta type OS=Chaetomium thermophilum (strain DSM 1495 / CBS 144.50 / IMI 039719) GN=CTHT_0000100 PE=3 SV=1	3	6.35893	(Naa50 - WT) - (Naa15 - WT)	0.498337	23.8659	6.45887	0.000247487	0.00110851	no hit
CTHT_0017550	G0S2K5	Putative phosphatidylinositol transporter protein OS=Chaetomium thermophilum (strain DSM 1495 / CBS 144.50 / IMI 039719) GN=CTHT_0017550 PE=4 SV=1	4	6.46361	(Naa50 - WT) - (Naa15 - WT)	0.489584	23.9234	6.41221	0.000259484	0.00115532	no hit
CTHT_0061770	G0SFE6	Putative uncharacterized protein OS=Chaetomium thermophilum (strain DSM 1495 / CBS 144.50 / IMI 039719) GN=CTHT_0061770 PE=4 SV=1	2	6.85435	(Naa50 - WT) - (Naa15 - WT)	0.538874	22.8489	6.37255	0.000270189	0.00119586	no hit
CTHT_0016320	G0S283	26S protease regulatory subunit 6B-like protein OS=Chaetomium thermophilum (strain DSM 1495 / CBS 144.50 / IMI 039719) GN=CTHT_0016320 PE=3 SV=1	2	6.57829	(Naa50 - WT) - (Naa15 - WT)	-0.5611	23.1204	-6.35591	0.000274827	0.00120924	no hit
CTHT_0054290	G0SBP3	Putative uncharacterized protein OS=Chaetomium thermophilum (strain DSM 1495 / CBS 144.50 / IMI 039719) GN=CTHT_0054290 PE=4 SV=1	6	7.31915	(Naa50 - WT) - (Naa15 - WT)	0.470503	24.7822	6.31677	0.000286087	0.00125142	no hit
CTHT_0061010	G0SF70	Putative uncharacterized protein OS=Chaetomium thermophilum (strain DSM 1495 / CBS 144.50 / IMI 039719) GN=CTHT_0061010 PE=3 SV=1	2	6.59249	(Naa50 - WT) - (Naa15 - WT)	0.741291	23.4461	6.27671	0.000298145	0.00129658	no hit
CTHT_0037170	G0S7V9	Putative pyridoxine biosynthesis protein OS=Chaetomium thermophilum (strain DSM 1495 / CBS 144.50 / IMI 039719) GN=CTHT_0037170 PE=3 SV=1	10	7.43673	(Naa50 - WT) - (Naa15 - WT)	0.596386	26.376	6.15962	0.000336747	0.00145599	no hit
CTHT_0066510	G0SGJ1	Imidazoleglycerol-phosphate dehydratase-like protein OS=Chaetomium thermophilum (strain DSM 1495 / CBS 144.50 / IMI 039719) GN=CTHT_0066510 PE=3 SV=1	2	6.67222	(Naa50 - WT) - (Naa15 - WT)	0.499562	23.3218	6.12077	0.000350754	0.00150475	no hit
CTHT_0070220	G0SHJ3	Putative transcriptional repressor protein OS=Chaetomium thermophilum (strain DSM 1495 / CBS 144.50 / IMI 039719) GN=CTHT_0070220 PE=4 SV=1	8	7.09516	(Naa50 - WT) - (Naa15 - WT)	-0.455921	25.8142	-6.11728	0.000352046	0.00150475	no hit
CTHT_0007790	G0RYT1	Putative uncharacterized protein OS=Chaetomium thermophilum (strain DSM 1495 / CBS 144.50 / IMI 039719) GN=CTHT_0007790 PE=4 SV=1	3	6.87635	(Naa50 - WT) - (Naa15 - WT)	0.617886	23.9161	6.10493	0.000356651	0.00151576	no hit
CTHT_0002190	G0RZ97	Urease accessory protein ureG-like protein OS=Chaetomium thermophilum (strain DSM 1495 / CBS 144.50 / IMI 039719) GN=CTHT_0002190 PE=3 SV=1	5	6.95131	(Naa50 - WT) - (Naa15 - WT)	0.836753	25.6495	6.08051	0.000365959	0.00154654	no hit
CTHT_0011080	G0S0S6	RNA helicase (Ski2)-like protein OS=Chaetomium thermophilum (strain DSM 1495 / CBS 144.50 / IMI 039719) GN=CTHT_0011080 PE=4 SV=1	2	6.40242	(Naa50 - WT) - (Naa15 - WT)	-1.56124	21.8796	-6.05794	0.0003748	0.0015701	hit
CTHT_0031430	G0S4L5	Alternative oxidase OS=Chaetomium thermophilum (strain DSM 1495 / CBS 144.50 / IMI 039719) GN=CTHT_0031430 PE=3 SV=1	2	6.91573	(Naa50 - WT) - (Naa15 - WT)	1.33985	23.0966	6.05559	0.000375733	0.0015701	no hit
CTHT_0003590	G0RZN4	Eukaryotic translation initiation factor 3-like protein OS=Chaetomium thermophilum (strain DSM 1495 / CBS 144.50 / IMI 039719) GN=CTHT_0003590 PE=4 SV=1	5	7.14232	(Naa50 - WT) - (Naa15 - WT)	-0.761996	25.1441	-6.04506	0.00037995	0.00157683	no hit
CTHT_0042620	G0SAK6	Putative uncharacterized protein OS=Chaetomium thermophilum (strain DSM 1495 / CBS 144.50 / IMI 039719) GN=CTHT_0042620 PE=4 SV=1	13	7.35523	(Naa50 - WT) - (Naa15 - WT)	-0.429312	26.6694	-6.04108	0.000381559	0.00157683	no hit
CTHT_0032960	G0S5H3	Putative golgi vesicle protein OS=Chaetomium thermophilum (strain DSM 1495 / CBS 144.50 / IMI 039719) GN=CTHT_0032960 PE=4 SV=1	4	6.60017	(Naa50 - WT) - (Naa15 - WT)	0.588896	24.5587	6.03189	0.0003853	0.00158354	no hit
CTHT_0051550	G0SDF0	Putative uncharacterized protein OS=Chaetomium thermophilum (strain DSM 1495 / CBS 144.50 / IMI 039719) GN=CTHT_0051550 PE=4 SV=1	4	6.28627	(Naa50 - WT) - (Naa15 - WT)	-0.446541	23.3311	-5.97952	0.000407411	0.00166527	no hit
CTHT_0044080	G0S904	S-methyl-5'-thioadenosine phosphorylase OS=Chaetomium thermophilum (strain DSM 1495 / CBS 144.50 / IMI 039719) GN=CTHT_0044080 PE=3 SV=1	3	6.83437	(Naa50 - WT) - (Naa15 - WT)	0.530148	24.8261	5.94647	0.000422086	0.00171587	no hit
CTHT_0053310	G0SDX2	Putative GTP-binding protein OS=Chaetomium thermophilum (strain DSM 1495 / CBS 144.50 / IMI 039719) GN=CTHT_0053310 PE=4 SV=1	6	7.29775	(Naa50 - WT) - (Naa15 - WT)	0.555234	25.4591	5.91535	0.000436442	0.00176464	no hit
CTHT_0004880	G0RXZ8	Glyceraldehyde-3-phosphate dehydrogenase OS=Chaetomium thermophilum (strain DSM 1495 / CBS 144.50 / IMI 039719) GN=CTHT_0004880 PE=3 SV=1	7	8.65364	(Naa50 - WT) - (Naa15 - WT)	0.486104	27.0226	5.85724	0.00046472	0.00186887	no hit
CTHT_0067810	G0SGW5	Putative clathrin light chain protein OS=Chaetomium thermophilum (strain DSM 1495 / CBS 144.50 / IMI 039719) GN=CTHT_0067810 PE=4 SV=1	4	6.51734	(Naa50 - WT) - (Naa15 - WT)	-0.485877	23.4464	-5.84281	0.000472049	0.00188395	no hit
CTHT_0009890	G0S0G0	Aminomethyltransferase OS=Chaetomium thermophilum (strain DSM 1495 / CBS 144.50 / IMI 039719) GN=CTHT_0009890 PE=3 SV=1	3	6.62298	(Naa50 - WT) - (Naa15 - WT)	0.546164	24.4512	5.83997	0.000473506	0.00188395	no hit
CTHT_0067590	G0SGU4	NAD-dependent formate dehydrogenase-like protein OS=Chaetomium thermophilum (strain DSM 1495 / CBS 144.50 / IMI 039719) GN=CTHT_0067590 PE=3 SV=1	7	7.75633	(Naa50 - WT) - (Naa15 - WT)	-0.689563	26.1213	-5.80531	0.000491711	0.00193975	no hit
CTHT_0012590	G0S174	Putative uncharacterized protein OS=Chaetomium thermophilum (strain DSM 1495 / CBS 144.50 / IMI 039719) GN=CTHT_0012590 PE=3 SV=1	4	6.8799	(Naa50 - WT) - (Naa15 - WT)	-0.695393	24.7307	-5.80343	0.000492718	0.00193975	no hit
CTHT_0012220	G0S137	Phosphoserine phosphatase-like protein OS=Chaetomium thermophilum (strain DSM 1495 / CBS 144.50 / IMI 039719) GN=CTHT_0012220 PE=4 SV=1	2	6.37865	(Naa50 - WT) - (Naa15 - WT)	0.618724	22.727	5.71681	0.000541804	0.00211347	no hit
CTHT_0014470	G0S1Q8	Mitochondrial ATP synthase D chain-like protein OS=Chaetomium thermophilum (strain DSM 1495 / CBS 144.50 / IMI 039719) GN=CTHT_0014470 PE=4 SV=1	4	6.60243	(Naa50 - WT) - (Naa15 - WT)	0.971048	24.5497	5.71565	0.000542494	0.00211347	no hit
CTHT_0059880	G0SEV9	Putative uncharacterized protein OS=Chaetomium thermophilum (strain DSM 1495 / CBS 144.50 / IMI 039719) GN=CTHT_0059880 PE=3 SV=1	2	6.8257	(Naa50 - WT) - (Naa15 - WT)	-0.827255	23.0413	-5.69155	0.000557118	0.00215919	no hit
CTHT_0054890	G0SBV1	Acetyl-CoA acetyltransferase-like protein OS=Chaetomium thermophilum (strain DSM 1495 / CBS 144.50 / IMI 039719) GN=CTHT_0054890 PE=3 SV=1	4	7.45632	(Naa50 - WT) - (Naa15 - WT)	0.431757	25.315	5.66722	0.000572322	0.00220669	no hit
CTHT_0027010	G0S6V5	Kynureninase OS=Chaetomium thermophilum (strain DSM 1495 / CBS 144.50 / IMI 039719) GN=CTHT_0027010 PE=3 SV=1	3	6.4775	(Naa50 - WT) - (Naa15 - WT)	0.49045	24.094	5.64832	0.000584447	0.00224188	no hit
CTHT_0000230	G0RXS6	Eukaryotic translation initiation factor 3 subunit B OS=Chaetomium thermophilum (strain DSM 1495 / CBS 144.50 / IMI 039719) GN=CTHT_0000230 PE=3 SV=1	11	7.2836	(Naa50 - WT) - (Naa15 - WT)	-0.514377	25.9036	-5.5928	0.000621747	0.00237279	no hit
CTHT_0064710	G0SG18	3-ketoacyl-CoA thiolase-like protein OS=Chaetomium thermophilum (strain DSM 1495 / CBS 144.50 / IMI 039719) GN=CTHT_0064710 PE=3 SV=1	2	6.25168	(Naa50 - WT) - (Naa15 - WT)	0.533894	22.893	5.5862	0.000626358	0.00237825	no hit
GUAA	G0S7K1	GMP synthase [glutamine-hydrolyzing] OS=Chaetomium thermophilum (strain DSM 1495 / CBS 144.50 / IMI 039719) GN=GUAA PE=3 SV=1	8	6.99199	(Naa50 - WT) - (Naa15 - WT)	0.411118	25.3356	5.55456	0.000648968	0.00245166	no hit
CTHT_0071240	G0SFL2	Eukaryotic translation initiation factor 3 subunit-like protein OS=Chaetomium thermophilum (strain DSM 1495 / CBS 144.50 / IMI 039719) GN=CTHT_0071240 PE=4 SV=1	17	7.41915	(Naa50 - WT) - (Naa15 - WT)	-0.443683	26.6075	-5.44117	0.000737721	0.00277294	no hit
CTHT_0069380	G0SHB1	Eukaryotic translation initiation factor 3 110 kDa subunit-like protein OS=Chaetomium thermophilum (strain DSM 1495 / CBS 144.50 / IMI 039719) GN=CTHT_0069380 PE=4 SV=1	17	7.56742	(Naa50 - WT) - (Naa15 - WT)	-0.48827	26.491	-5.42124	0.000754666	0.00282245	no hit
CTHT_0008480	G0S024	Putative nuclear pore protein OS=Chaetomium thermophilum (strain DSM 1495 / CBS 144.50 / IMI 039719) GN=CTHT_0008480 PE=4 SV=1	5	6.58742	(Naa50 - WT) - (Naa15 - WT)	0.538718	24.2335	5.38237	0.000788961	0.00293603	no hit
CTHT_0028320	G0S7J1	Putative uncharacterized protein OS=Chaetomium thermophilum (strain DSM 1495 / CBS 144.50 / IMI 039719) GN=CTHT_0028320 PE=4 SV=1	2	6.84586	(Naa50 - WT) - (Naa15 - WT)	0.648162	22.7117	5.34672	0.000821933	0.00304359	no hit
CTHT_0011850	G0S101	Ribosomal protein L37-like protein OS=Chaetomium thermophilum (strain DSM 1495 / CBS 144.50 / IMI 039719) GN=CTHT_0011850 PE=3 SV=1	4	7.11908	(Naa50 - WT) - (Naa15 - WT)	-0.934616	24.1023	-5.31479	0.000852756	0.00314218	no hit
CTHT_0019120	G0S2Z9	Putative uncharacterized protein OS=Chaetomium thermophilum (strain DSM 1495 / CBS 144.50 / IMI 039719) GN=CTHT_0019120 PE=3 SV=1	15	7.43154	(Naa50 - WT) - (Naa15 - WT)	0.466308	26.6332	5.27152	0.000896577	0.00328745	no hit
CTHT_0004420	G0RZW2	Acetyl-coenzyme A synthetase-like protein OS=Chaetomium thermophilum (strain DSM 1495 / CBS 144.50 / IMI 039719) GN=CTHT_0004420 PE=4 SV=1	3	6.3921	(Naa50 - WT) - (Naa15 - WT)	-0.683122	23.045	-5.26376	0.00090469	0.00330102	no hit
CTHT_0058610	G0SCW5	UDP-N-acetylglucosamine pyrophosphorylase-like protein OS=Chaetomium thermophilum (strain DSM 1495 / CBS 144.50 / IMI 039719) GN=CTHT_0058610 PE=4 SV=1	2	6.68389	(Naa50 - WT) - (Naa15 - WT)	0.453825	23.7939	5.23972	0.000930357	0.00337819	no hit
CTHT_0024190	G0S5B2	Putative uncharacterized protein OS=Chaetomium thermophilum (strain DSM 1495 / CBS 144.50 / IMI 039719) GN=CTHT_0024190 PE=3 SV=1	5	7.38228	(Naa50 - WT) - (Naa15 - WT)	1.01514	24.6312	5.23342	0.000937215	0.00338665	hit
CTHT_0047710	G0SAT5	Putative mitochondrial peroxiredoxin prx1 protein OS=Chaetomium thermophilum (strain DSM 1495 / CBS 144.50 / IMI 039719) GN=CTHT_0047710 PE=4 SV=1	5	7.74584	(Naa50 - WT) - (Naa15 - WT)	0.418621	25.5258	5.22868	0.000942414	0.00338907	no hit
CTHT_0034340	G0S665	Acetyl-CoA acetyltransferase-like protein OS=Chaetomium thermophilum (strain DSM 1495 / CBS 144.50 / IMI 039719) GN=CTHT_0034340 PE=3 SV=1	5	6.82896	(Naa50 - WT) - (Naa15 - WT)	0.379388	24.9695	5.19052	0.000985427	0.00352679	no hit
CTHT_0063700	G0SEG8	Putative uncharacterized protein OS=Chaetomium thermophilum (strain DSM 1495 / CBS 144.50 / IMI 039719) GN=CTHT_0063700 PE=4 SV=1	3	6.46065	(Naa50 - WT) - (Naa15 - WT)	0.420375	23.5928	5.17769	0.00100038	0.00356324	no hit
CTHT_0028130	G0S7H2	Phosphoserine aminotransferase-like protein OS=Chaetomium thermophilum (strain DSM 1495 / CBS 144.50 / IMI 039719) GN=CTHT_0028130 PE=3 SV=1	3	6.70568	(Naa50 - WT) - (Naa15 - WT)	0.418462	24.6488	5.16213	0.00101883	0.00361177	no hit
CTHT_0010480	G0S0L9	Putative actin binding protein OS=Chaetomium thermophilum (strain DSM 1495 / CBS 144.50 / IMI 039719) GN=CTHT_0010480 PE=4 SV=1	2	6.4176	(Naa50 - WT) - (Naa15 - WT)	0.667798	23.2393	5.11004	0.00108341	0.00382259	no hit
CTHT_0024670	G0S5L4	Putative uncharacterized protein OS=Chaetomium thermophilum (strain DSM 1495 / CBS 144.50 / IMI 039719) GN=CTHT_0024670 PE=4 SV=1	7	7.15391	(Naa50 - WT) - (Naa15 - WT)	0.383639	25.7349	5.10174	0.00109411	0.00382491	no hit
CTHT_0072970	G0SHQ2	Putative ribosomal protein OS=Chaetomium thermophilum (strain DSM 1495 / CBS 144.50 / IMI 039719) GN=CTHT_0072970 PE=3 SV=1	6	8.31015	(Naa50 - WT) - (Naa15 - WT)	-1.87668	26.1525	-5.1016	0.00109429	0.00382491	hit
CTHT_0046170	G0S9K1	Putative transcription protein OS=Chaetomium thermophilum (strain DSM 1495 / CBS 144.50 / IMI 039719) GN=CTHT_0046170 PE=4 SV=1	3	6.03356	(Naa50 - WT) - (Naa15 - WT)	-0.47087	22.9432	-5.07507	0.00112927	0.00392883	no hit
CTHT_0048180	G0SAX9	2-oxoglutarate dehydrogenase complex-like protein OS=Chaetomium thermophilum (strain DSM 1495 / CBS 144.50 / IMI 039719) GN=CTHT_0048180 PE=3 SV=1	8	7.59154	(Naa50 - WT) - (Naa15 - WT)	-0.50524	26.0345	-5.06942	0.00113688	0.00393698	no hit
CTHT_0017030	G0S2F3	Putative ER to golgi transport protein OS=Chaetomium thermophilum (strain DSM 1495 / CBS 144.50 / IMI 039719) GN=CTHT_0017030 PE=4 SV=1	2	6.15316	(Naa50 - WT) - (Naa15 - WT)	0.504848	22.7335	5.06356	0.00114483	0.00394625	no hit
CTHT_0039970	G0S8Q5	O-methyltransferase-like protein OS=Chaetomium thermophilum (strain DSM 1495 / CBS 144.50 / IMI 039719) GN=CTHT_0039970 PE=4 SV=1	2	6.1145	(Naa50 - WT) - (Naa15 - WT)	0.518469	22.1532	5.05317	0.00115909	0.00397706	no hit
CTHT_0072590	G0SFY5	Putative uncharacterized protein OS=Chaetomium thermophilum (strain DSM 1495 / CBS 144.50 / IMI 039719) GN=CTHT_0072590 PE=4 SV=1	3	6.49074	(Naa50 - WT) - (Naa15 - WT)	0.416233	23.6796	4.96375	0.00129011	0.00440642	no hit
CTHT_0061850	G0SFF4	Putative uncharacterized protein OS=Chaetomium thermophilum (strain DSM 1495 / CBS 144.50 / IMI 039719) GN=CTHT_0061850 PE=4 SV=1	6	6.76487	(Naa50 - WT) - (Naa15 - WT)	0.389486	25.4155	4.95665	0.0013012	0.00442408	no hit
CTHT_0044520	G0S946	Homogentisate 1,2-dioxygenase-like protein OS=Chaetomium thermophilum (strain DSM 1495 / CBS 144.50 / IMI 039719) GN=CTHT_0044520 PE=4 SV=1	5	7.31775	(Naa50 - WT) - (Naa15 - WT)	0.37776	24.8409	4.92614	0.00135002	0.0045693	no hit
[truncated: 527 more rows]
